# Supplementary material for: Genetic control of CCL24, POR, and IL23R contributes to the pathogenesis of sarcoidosis
Source: Commun Biol. 2020 Aug 21;3:465. doi: 10.1038/s42003-020-01185-9 (PMC7442816; doi:10.1038/s42003-020-01185-9)
Supplement: Supplementary file 3 — Supplementary Data 1 [file 42003_2020_1185_MOESM3_ESM.xlsx]

## Sheet: Supplementary Data 1
Supplementary Data 1. Associations with sarcoidosis found for genotyped SNPs in candidate loci reported in previous genome-wide association studies and an Immunochip study in the GWAS discovery stage
				Minor Allele Frequency
Locus	SNP	Chr.	Position (Build 37.1)	Cases N=685	Controls N=847	PGC	Corrected PGC*	OR (95% CI)
FAM117B	rs1061157	2	203421199	0.064	0.051	0.179939		1.26 (0.93-1.72)
	rs6435156	2	203425475	0.066	0.051	0.140355		1.29 (0.95-1.75)
	rs1048829	2	203430456	0.1	0.083	0.220042		1.20 (0.94-1.54)
	rs3731696	2	203431804	0.073	0.057	0.12379		1.29 (0.96-1.74)
	rs4675285	2	203465357	0.388	0.401	0.386731		0.93 (0.80-1.07)
	rs13432396	2	203469588	0.132	0.115	0.306691		1.15 (0.92-1.43)
	rs13035933	2	203469960	0.231	0.218	0.525199		1.06 (0.89-1.25)
	rs11692610	2	203499512	0.137	0.131	0.687662		1.04 (0.84-1.29)
	rs12466268	2	203511571	0.137	0.13	0.659639		1.04 (0.84-1.29)
	rs7571824	2	203520272	0.209	0.24	0.0353219	0.706438	0.82 (0.69-0.97)
	rs7569317	2	203527979	0.251	0.275	0.0995197		0.87 (0.74-1.02)
	rs11694172	2	203532304	0.137	0.131	0.716877		1.03 (0.83-1.28)
	rs4675287	2	203553836	0.388	0.406	0.214049		0.90 (0.78-1.05)
	rs10755019	2	203555828	0.204	0.239	0.0181566	0.363132	0.80 (0.67-0.95)
	rs7602496	2	203602207	0.177	0.158	0.264839		1.13 (0.92-1.37)
	rs7581854	2	203606754	0.253	0.216	0.0302266	0.604531	1.21 (1.02-1.44)
	rs2351117	2	203627412	0.251	0.229	0.238932		1.11 (0.93-1.32)
	rs11685819	2	203628757	0.253	0.229	0.187851		1.12 (0.95-1.34)
	rs11680951	2	203631359	0.252	0.229	0.207093		1.12 (0.94-1.33)
	rs11544338	2	203632510	0.252	0.23	0.249305		1.11 (0.93-1.31)
NFKB1-MANBA	rs3774934	4	103427476	0.37	0.381	0.659685		0.95 (0.82-1.11)
	rs17032705	4	103432974	0.379	0.383	0.606149		0.97 (0.84-1.12)
	rs1599961	4	103443569	0.379	0.383	0.606149		0.97 (0.84-1.12)
	rs1598856	4	103446115	0.461	0.462	0.876668		0.99 (0.86-1.15)
	rs230535	4	103448582	0.339	0.343	0.670411		0.97 (0.83-1.13)
	rs118882	4	103463007	0.338	0.343	0.646337		0.97 (0.83-1.13)
	rs13117745	4	103478703	0.08	0.08	0.780489		1.03 (0.79-1.33)
	rs1020759	4	103510511	0.381	0.381	0.773304		0.99 (0.85-1.14)
	rs230547	4	103536261	0.326	0.33	0.740802		0.97 (0.83-1.13)
	rs1609798	4	103537442	0.298	0.303	0.67703		0.97 (0.83-1.13)
	rs997476	4	103542005	0.107	0.102	0.492022		1.09 (0.86-1.38)
	rs10489113	4	103542201	0.11	0.105	0.547796		1.08 (0.86-1.36)
	rs11733293	4	103545253	0.319	0.324	0.738021		0.97 (0.84-1.13)
	rs10213251	4	103549149	0.111	0.109	0.701003		1.05 (0.83-1.32)
	rs1054037	4	103552709	0.467	0.475	0.631532		0.96 (0.83-1.12)
	rs4013	4	103552813	0.466	0.475	0.606491		0.96 (0.83-1.11)
	rs1054029	4	103553053	0.466	0.475	0.606491		0.96 (0.83-1.11)
	rs2272697	4	103555992	0.466	0.476	0.555429		0.96 (0.83-1.11)
	rs2866413	4	103557077	0.462	0.471	0.621227		0.96 (0.83-1.11)
	rs228614	4	103578637	0.439	0.435	0.790596		1.02 (0.88-1.18)
	rs227284	4	103607635	0.24	0.239	0.817713		1.02 (0.86-1.20)
	rs227368	4	103611845	0.459	0.45	0.793533		1.03 (0.90-1.19)
	rs227375	4	103618023	0.46	0.451	0.785642		1.03 (0.90-1.19)
	rs223502	4	103640758	0.21	0.206	0.703413		1.03 (0.86-1.23)
	rs223500	4	103647047	0.21	0.202	0.499762		1.06 (0.89-1.27)
	rs223498	4	103651962	0.454	0.437	0.503313		1.07 (0.93-1.23)
	rs223490	4	103679117	0.353	0.342	0.572936		1.05 (0.90-1.22)
	rs223489	4	103680984	0.356	0.344	0.528282		1.05 (0.91-1.23)
	rs223482	4	103687208	0.472	0.448	0.267072		1.10 (0.95-1.26)
	rs11936434	4	103715819	0.474	0.447	0.213067		1.11 (0.96-1.27)
	rs223418	4	103730493	0.487	0.466	0.374018		1.08 (0.94-1.24)
	rs223412	4	103733600	0.487	0.465	0.338476		1.08 (0.94-1.25)
	rs10005010	4	103734219	0.118	0.103	0.310128		1.15 (0.92-1.44)
	rs3774997	4	103746753	0.134	0.116	0.24611		1.16 (0.94-1.44)
	rs223391	4	103748224	0.224	0.221	0.73296		1.03 (0.87-1.22)
	rs223374	4	103758301	0.367	0.36	0.70325		1.03 (0.89-1.20)
	rs223366	4	103765156	0.351	0.352	0.937665		1.00 (0.86-1.16)
	rs223353	4	103775704	0.486	0.466	0.394567		1.08 (0.94-1.24)
	rs223340	4	103785051	0.183	0.18	0.845423		1.02 (0.85-1.23)
	rs223334	4	103788211	0.486	0.465	0.342573		1.08 (0.94-1.25)
	rs2198199	4	103789782	0.129	0.114	0.325885		1.14 (0.92-1.41)
IL12B	rs4262088	5	158806244	0.208	0.218	0.382979		0.95 (0.80-1.13)
	rs10045431	5	158814533	0.085	0.09	0.604283		0.93 (0.72-1.20)
	rs10463070	5	158820822	0.221	0.23	0.545975		0.94 (0.80-1.12)
	rs7704367	5	158821493	0.444	0.416	0.0708402		1.14 (0.98-1.31)
	rs17056737	5	158824979	0.185	0.204	0.146662		0.90 (0.75-1.08)
	rs4921226	5	158830819	0.237	0.259	0.263392		0.91 (0.77-1.07)
	rs4921493	5	158836107	0.444	0.417	0.137118		1.10 (0.95-1.27)
	rs17056747	5	158843388	0.045	0.059	0.0782916		0.75 (0.54-1.04)
	rs4921496	5	158848071	0.143	0.154	0.359491		0.91 (0.75-1.11)
	rs17454570	5	158848492	0.342	0.347	0.956015		1.01 (0.87-1.17)
	rs10866712	5	158849491	0.223	0.247	0.0886301		0.87 (0.73-1.03)
	rs4921227	5	158849837	0.435	0.405	0.108932		1.11 (0.96-1.28)
NOTCH4	rs2071279	6	32164874	0.1788	0.2308	0.000404753	0.0178091	0.74 (0.61-0.88)
	rs2071278	6	32165444	0.1387	0.1523	0.134705		0.91 (0.74-1.11)
	rs9267820	6	32165583	0.1788	0.2308	0.000404753	0.0178091	0.74 (0.61-0.88)
	rs9267821	6	32169574	0.1788	0.2308	0.000404753	0.0178091	0.74 (0.61-0.88)
	rs2071287	6	32170433	0.2672	0.3654	5.04892e-08	2.22152e-06	0.64 (0.54-0.75)
	rs3132935	6	32171075	0.08832	0.1348	0.000224197	0.00986467	0.63 (0.50-0.80)
	rs6907458	6	32171288	0.03947	0.06974	0.000468255	0.0206032	0.54 (0.39-0.76)
	rs2071277	6	32171683	0.3562	0.451	4.04474e-07	1.77968e-05	0.68 (0.59-0.79)
	rs206017	6	32176211	0.2431	0.2163	0.495542		1.13 (0.96-1.34)
	rs206018	6	32177880	0.1747	0.1507	0.356583		1.17 (0.96-1.43)
	rs9267833	6	32177900	0.1774	0.2308	0.000269261	0.0118475	0.73 (0.61-0.87)
	rs17604492	6	32178570	0.1248	0.08392	0.0017704	0.0778976	1.52 (1.21-1.92)
	rs2071286	6	32179896	0.1759	0.2226	0.000838993	0.0369157	0.75 (0.62-0.90)
	rs2269418	6	32180120	0.08978	0.0856	0.928968		1.06 (0.82-1.37)
	rs206019	6	32180241	0.3993	0.3341	2.8448e-06	0.000125171	1.33 (1.14-1.55)
	rs206016	6	32181182	0.4006	0.3341	1.91684e-06	8.43412e-05	1.34 (1.15-1.56)
	rs206015	6	32182759	0.4088	0.3388	1.20599e-06	5.30633e-05	1.35 (1.16-1.58)
	rs3213468	6	32183158	0.08991	0.08619	0.95202		1.05 (0.81-1.36)
	rs3131290	6	32183175	0.1781	0.2296	0.000445911	0.0196201	0.74 (0.61-0.88)
	rs3134799	6	32184221	0.1781	0.2302	0.000377774	0.0166221	0.73 (0.61-0.88)
	rs404860	6	32184345	0.4504	0.4888	0.00112412	0.0494611	0.85 (0.74-0.99)
	rs3134798	6	32184705	0.09503	0.08619	0.765778		1.09 (0.85-1.40)
	rs2854050	6	32185605	0.2752	0.2462	0.00202799	0.0892317	1.16 (0.99-1.36)
	rs436388	6	32186264	0.2727	0.2586	0.863988		1.06 (0.90-1.24)
	rs379464	6	32186348	0.08991	0.07556	0.474723		1.19 (0.92-1.54)
	rs2256594	6	32186872	0.4555	0.4185	0.000703809	0.0309676	1.16 (1.00-1.35)
	rs394657	6	32187023	0.1825	0.2367	0.000359158	0.0158029	0.73 (0.61-0.87)
	rs1109771	6	32187605	0.2675	0.281	0.340216		0.93 (0.79-1.09)
	rs430916	6	32188099	0.1182	0.1824	1.56575e-06	6.88928e-05	0.61 (0.49-0.75)
	rs520803	6	32188603	0.1577	0.2527	4.58118e-09	2.01572e-07	0.56 (0.46-0.67)
	rs520692	6	32188640	0.1577	0.2527	4.58118e-09	2.01572e-07	0.56 (0.46-0.67)
	rs2071284	6	32188727	0.09057	0.08729	0.999207		1.05 (0.81-1.35)
	rs2071282	6	32188943	0.09197	0.08688	0.850416		1.07 (0.83-1.38)
	rs415929	6	32189032	0.2485	0.3394	7.05252e-07	3.10311e-05	0.65 (0.55-0.76)
	rs45855	6	32189481	0.1547	0.2473	1.20338e-08	5.29486e-07	0.56 (0.47-0.68)
	rs715299	6	32189841	0.3803	0.448	7.8927e-05	0.00347279	0.76 (0.65-0.88)
	rs915895	6	32190217	0.4656	0.4563	0.390426		1.02 (0.88-1.17)
	rs915894	6	32190390	0.4737	0.4622	0.506407		1.03 (0.89-1.19)
	rs443198	6	32190406	0.4693	0.451	0.674183		1.05 (0.91-1.21)
	rs3134931	6	32190620	0.4606	0.4274	0.156456		1.12 (0.97-1.29)
	rs375244	6	32191457	0.4029	0.3666	0.215228		1.16 (1.00-1.34)
	rs396960	6	32191581	0.4277	0.4563	0.0759003		0.90 (0.78-1.04)
	rs8192565	6	32191607	0.119	0.1677	0.000102663	0.00451715	0.68 (0.55-0.84)
	rs3134930	6	32191620	0.2336	0.2102	0.260032		1.15 (0.97-1.36)
RAB23	rs9464407	6	56779570	0.162	0.157	0.857288		1.04 (0.85-1.26)
	rs1599281	6	56789311	0.06058	0.06087	0.774662		0.98 (0.72-1.32)
	rs17752435	6	56791495	0.06058	0.0608	0.782181		0.98 (0.72-1.32)
	rs13209289	6	56794154	0.0635	0.0608	0.801775		1.03 (0.76-1.39)
	rs2599697	6	56799262	0.2817	0.2804	0.800529		1.00 (0.85-1.18)
	rs9396240	6	56816979	0.09416	0.08442	0.499159		1.10 (0.86-1.42)
	rs9382669	6	56818146	0.09416	0.08442	0.499159		1.10 (0.86-1.42)
	rs986245	6	56818706	0.06204	0.06257	0.779634		0.97 (0.72-1.31)
	rs9475760	6	56836145	0.09489	0.08442	0.45963		1.11 (0.87-1.43)
	rs9396245	6	56840553	0.09576	0.08511	0.458064		1.11 (0.87-1.42)
	rs11751461	6	56843294	0.06442	0.0608	0.734407		1.04 (0.78-1.41)
	rs1562908	6	56857665	0.1569	0.1483	0.688507		1.06 (0.87-1.28)
	rs720885	6	56877460	0.09489	0.08442	0.388562		1.13 (0.88-1.45)
	rs2167460	6	56884451	0.1731	0.1597	0.483491		1.09 (0.90-1.31)
	rs3800025	6	56891128	0.05878	0.06057	0.672536		0.95 (0.70-1.29)
	rs7748453	6	56899015	0.06277	0.06198	0.898977		0.99 (0.74-1.34)
	rs4715646	6	56900340	0.1088	0.1057	0.91651		1.02 (0.82-1.29)
	rs7753927	6	56903482	0.1089	0.1057	0.906325		1.03 (0.82-1.29)
	rs1157713	6	56910884	0.1095	0.108	0.981835		1.01 (0.80-1.26)
	rs12190575	6	56920804	0.06204	0.06257	0.790063		0.97 (0.72-1.31)
	rs12190434	6	56943388	0.1095	0.108	0.981835		1.01 (0.80-1.26)
	rs6459178	6	56954518	0.06204	0.06257	0.790063		0.97 (0.72-1.31)
	rs11965193	6	56984698	0.4357	0.4445	0.646128		0.95 (0.83-1.10)
	rs10484410	6	56996688	0.06204	0.06257	0.790063		0.97 (0.72-1.31)
	rs3734738	6	57012930	0.1095	0.108	0.981835		1.01 (0.80-1.26)
	rs7756421	6	57034009	0.06204	0.06265	0.783071		0.97 (0.72-1.30)
	rs3778515	6	57042709	0.1089	0.108	0.942231		1.00 (0.80-1.26)
	rs1547226	6	57057183	0.0614	0.06257	0.738319		0.96 (0.72-1.29)
	rs12195875	6	57063946	0.1296	0.1124	0.208934		1.17 (0.94-1.45)
	rs3800019	6	57068940	0.1096	0.1063	0.899541		1.03 (0.82-1.29)
	rs3800018	6	57069606	0.06176	0.06198	0.805314		0.98 (0.73-1.31)
	rs16888392	6	57076552	0.06204	0.0622	0.810322		0.98 (0.73-1.31)
	rs12210597	6	57077135	0.1098	0.1064	0.898536		1.03 (0.82-1.29)
C10orf67	rs1325591	10	23530278	0.05328	0.05437	0.922057		0.97 (0.70-1.34)
	rs17543414	10	23538351	0.1193	0.1277	0.54975		0.94 (0.76-1.16)
	rs4237360	10	23547519	0.3326	0.327	0.728687		1.04 (0.89-1.21)
	rs10764398	10	23566105	0.3745	0.3636	0.544254		1.06 (0.91-1.23)
	rs11013364	10	23570792	0.419	0.3957	0.195991		1.11 (0.96-1.28)
	rs4454613	10	23572382	0.2686	0.2527	0.31784		1.08 (0.92-1.27)
	rs4396189	10	23572471	0.1504	0.1417	0.508333		1.09 (0.89-1.33)
	rs7089898	10	23591365	0.3431	0.3406	0.858617		1.02 (0.88-1.19)
	rs12266732	10	23596420	0.0848	0.07438	0.229238		1.16 (0.89-1.51)
	rs12217944	10	23598327	0.4479	0.435	0.418335		1.07 (0.92-1.23)
	rs4747461	10	23600800	0.4415	0.4262	0.34803		1.08 (0.93-1.24)
	rs4326695	10	23605930	0.2148	0.2026	0.442387		1.09 (0.91-1.30)
	rs4603206	10	23607192	0.3343	0.33	0.769562		1.03 (0.89-1.20)
	rs4259746	10	23622202	0.1611	0.1763	0.3653		0.91 (0.76-1.10)
	rs10828431	10	23623523	0.4441	0.4333	0.495272		1.06 (0.92-1.22)
	rs4748867	10	23640882	0.2299	0.2184	0.493		1.08 (0.91-1.29)
	rs2366163	10	23647619	0.05985	0.0673	0.357633		0.87 (0.65-1.17)
	rs7906070	10	23649989	0.1762	0.195	0.246155		0.90 (0.75-1.08)
	rs12414475	10	23661291	0.1689	0.1564	0.321022		1.09 (0.90-1.33)
	rs10734046	10	23664096	0.135	0.1334	0.932087		1.00 (0.81-1.23)
	rs4019731	10	23673298	0.4036	0.3853	0.268557		1.09 (0.94-1.26)
	rs10828441	10	23685456	0.3887	0.3707	0.245145		1.09 (0.94-1.26)
	rs10458699	10	23688651	0.4413	0.4616	0.214555		0.92 (0.79-1.06)
	rs10828450	10	23691638	0.435	0.4357	0.89647		1.01 (0.87-1.17)
	rs6482274	10	23708307	0.2902	0.3135	0.0880088		0.88 (0.75-1.03)
	rs7909628	10	23708636	0.4044	0.4026	0.765562		1.01 (0.88-1.17)
	rs956007	10	23721412	0.09064	0.1098	0.0552445		0.80 (0.62-1.02)
	rs7080700	10	23722962	0.3606	0.3353	0.131471		1.11 (0.96-1.29)
	rs907451	10	23723000	0.4898	0.4982	0.565267		0.96 (0.84-1.11)
ANXA11	rs2789698	10	81895970	0.4755	0.5018	0.0943514		0.90 (0.78-1.04)
	rs2819878	10	81900893	0.1025	0.1051	0.968261		1.00 (0.79-1.26)
	rs745182	10	81901722	0.462	0.4309	0.0986987		1.13 (0.98-1.30)
	rs2819872	10	81906269	0.3168	0.3595	0.0214392	0.385905	0.83 (0.71-0.97)
	rs2789679	10	81907884	0.445	0.4044	0.0218307	0.392953	1.17 (1.02-1.36)
	rs10887553	10	81908673	0.4168	0.3843	0.075104		1.14 (0.98-1.31)
	rs751740	10	81912179	0.4467	0.4044	0.0169438	0.304988	1.18 (1.02-1.37)
	rs7091565	10	81913561	0.448	0.4044	0.0142619	0.256714	1.19 (1.03-1.37)
	rs1079242	10	81917708	0.4467	0.4025	0.0126739	0.22813	1.19 (1.03-1.38)
	rs2236558	10	81923205	0.3825	0.3406	0.0209667	0.3774	1.19 (1.03-1.38)
	rs12763624	10	81924830	0.1066	0.1122	0.837292		0.98 (0.78-1.23)
	rs1049550	10	81926702	0.4139	0.3623	0.00363714	0.0654685	1.24 (1.07-1.43)
	rs2819945	10	81952956	0.3839	0.3412	0.0183085	0.329552	1.19 (1.03-1.38)
	rs11202059	10	81954843	0.2766	0.2285	0.00604739	0.108853	1.25 (1.07-1.47)
	rs2819941	10	81961021	0.3927	0.3477	0.0104128	0.187431	1.21 (1.04-1.40)
	rs2573377	10	81984357	0.4212	0.3855	0.126698		1.14 (0.98-1.32)
	rs12219032	10	82012599	0.4796	0.51	0.148662		0.89 (0.77-1.03)
	rs12217395	10	82012748	0.481	0.5101	0.170114		0.89 (0.77-1.04)
CCDC88B	rs11231727	11	64011854	0.3985	0.3959	0.796154		1.03 (0.89-1.19)
	rs11605738	11	64013406	0.1759	0.1783	0.963915		1.01 (0.84-1.21)
	rs2001003	11	64018687	0.1759	0.1785	0.977476		1.01 (0.83-1.21)
	rs2244625	11	64026144	0.2788	0.2881	0.860596		0.97 (0.83-1.14)
	rs2244621	11	64026219	0.5051	0.487	0.232351		1.09 (0.95-1.25)
	rs11231735	11	64039998	0.4577	0.4799	0.159884		0.91 (0.79-1.04)
	rs660442	11	64042997	0.07018	0.08737	0.218658		0.85 (0.65-1.10)
	rs1468558	11	64044629	0.07372	0.08146	0.45541		0.92 (0.70-1.20)
	rs671976	11	64046029	0.3372	0.2999	0.0243516	0.754901	1.19 (1.02-1.39)
	rs11231740	11	64046641	0.2526	0.2096	0.00469575	0.145568	1.27 (1.07-1.50)
	rs11231741	11	64046885	0.1051	0.09563	0.243098		1.11 (0.88-1.41)
	rs2510066	11	64052447	0.1766	0.196	0.252822		0.90 (0.75-1.08)
	rs34499953	11	64060976	0.5029	0.4852	0.241388		1.08 (0.94-1.25)
	rs2286614	11	64068310	0.1044	0.08501	0.114488		1.22 (0.96-1.55)
	rs2286613	11	64072244	0.07153	0.08678	0.296742		0.87 (0.67-1.13)
	rs493052	11	64078380	0.07372	0.08146	0.45541		0.92 (0.70-1.20)
	rs11600990	11	64082807	0.1045	0.08619	0.140824		1.20 (0.95-1.52)
	rs17159027	11	64090435	0.07372	0.08146	0.45541		0.92 (0.70-1.20)
	rs574087	11	64102948	0.172	0.1931	0.207347		0.89 (0.74-1.07)
	rs10792429	11	64106727	0.4289	0.4032	0.107356		1.12 (0.97-1.29)
	rs663743	11	64107735	0.1732	0.1954	0.179476		0.88 (0.73-1.06)
	rs685870	11	64111928	0.4058	0.4126	0.954675		0.99 (0.86-1.14)
	rs4930155	11	64117284	0.2679	0.2869	0.329289		0.93 (0.80-1.09)
	rs612448	11	64124515	0.1978	0.206	0.685475		0.97 (0.81-1.16)
	rs519763	11	64124823	0.195	0.206	0.552227		0.95 (0.80-1.14)
	rs541207	11	64125142	0.2708	0.2898	0.32169		0.93 (0.80-1.09)
	rs538147	11	64129722	0.2212	0.2332	0.509006		0.95 (0.80-1.12)
	rs3782101	11	64131280	0.4518	0.448	0.657755		1.03 (0.90-1.19)
	rs6591843	11	64147083	0.3693	0.3593	0.561023		1.04 (0.90-1.21)
	rs559928	11	64150370	0.1301	0.1411	0.289704		0.89 (0.73-1.10)
	rs7130280	11	64156585	0.4219	0.4178	0.767607		1.02 (0.89-1.18)
OS9	rs11172254	12	57968738	0.2088	0.2031	0.505228		1.05 (0.88-1.25)
	rs775246	12	57975155	0.2167	0.2228	0.80532		0.97 (0.82-1.16)
	rs775251	12	57978740	0.3048	0.2963	0.536876		1.04 (0.89-1.22)
	rs7313599	12	57979555	0.05409	0.05024	0.520227		1.06 (0.77-1.45)
	rs10747780	12	57980541	0.2007	0.2102	0.63767		0.96 (0.81-1.14)
	rs1545783	12	57982254	0.2825	0.2792	0.836732		1.02 (0.87-1.20)
	rs11537654	12	57985204	0.3431	0.3335	0.529512		1.05 (0.90-1.22)
	rs812315	12	57993490	0.2124	0.2202	0.705278		0.97 (0.82-1.15)
	rs2277323	12	58009372	0.1009	0.1068	0.775034		0.96 (0.76-1.22)
	rs1038914	12	58011066	0.1686	0.1464	0.0826666		1.19 (0.98-1.45)
	rs903067	12	58011857	0.1686	0.1452	0.0669673		1.20 (0.99-1.46)
	rs2277324	12	58013175	0.1669	0.1429	0.0972096		1.18 (0.97-1.44)
	rs923828	12	58015494	0.1672	0.1434	0.103486		1.18 (0.97-1.43)
	rs7314152	12	58017701	0.2602	0.2385	0.18024		1.12 (0.95-1.32)
	rs1871417	12	58018979	0.2632	0.2426	0.219095		1.11 (0.94-1.30)
	rs715931	12	58023593	0.06642	0.08087	0.110599		0.80 (0.61-1.05)
	rs715930	12	58023981	0.09343	0.09445	0.954337		1.00 (0.78-1.28)
	rs774898	12	58026786	0.09416	0.09445	0.892929		1.01 (0.79-1.30)
	rs799575	12	58069107	0.2592	0.237	0.18913		1.12 (0.95-1.32)
	rs1689587	12	58075398	0.261	0.2414	0.248712		1.10 (0.94-1.30)
	rs11172300	12	58076515	0.1484	0.1322	0.276325		1.12 (0.92-1.38)
	rs10877001	12	58083077	0.2603	0.242	0.286546		1.09 (0.93-1.29)
	rs4760168	12	58087737	0.257	0.2414	0.364645		1.08 (0.92-1.27)
	rs7952989	12	58095989	0.1577	0.1375	0.175083		1.15 (0.94-1.41)
	rs10877008	12	58103592	0.265	0.2429	0.196098		1.11 (0.95-1.31)
	rs701006	12	58106836	0.265	0.2423	0.18377		1.12 (0.95-1.31)
	rs799265	12	58112189	0.1564	0.1375	0.206122		1.14 (0.94-1.40)
	rs1050045	12	58115271	0.1577	0.1375	0.175313		1.15 (0.94-1.41)
	rs238516	12	58117355	0.2445	0.2237	0.231107		1.11 (0.94-1.31)
	rs701008	12	58117645	0.2741	0.2544	0.267259		1.09 (0.93-1.28)
	rs2269720	12	58118248	0.365	0.3583	0.787661		1.02 (0.88-1.18)
	rs4760169	12	58118847	0.08772	0.08619	0.856551		1.02 (0.79-1.31)
	rs10877011	12	58124992	0.246	0.2296	0.280462		1.09 (0.92-1.28)
	rs12368653	12	58133256	0.1241	0.1086	0.211149		1.15 (0.93-1.44)
	rs12371356	12	58135420	0.1555	0.1375	0.175842		1.15 (0.94-1.4)
	rs2069502	12	58144665	0.2686	0.2485	0.254389		1.10 (0.94-1.29)
	rs1048691	12	58152948	0.1374	0.1288	0.502738		1.07 (0.87-1.32)
	rs10877012	12	58162085	0.2686	0.2485	0.258191		1.10 (0.94-1.30)
	rs703842	12	58162739	0.2679	0.2491	0.291577		1.09 (0.93-1.29)
	rs10877013	12	58165085	0.2613	0.2426	0.295005		1.10 (0.93-1.29)
	rs2291617	12	58166403	0.2659	0.247	0.293938		1.10 (0.93-1.29)
	rs10877014	12	58167661	0.265	0.2473	0.326277		1.09 (0.93-1.28)
	rs10877015	12	58167788	0.2639	0.2473	0.360558		1.08 (0.92-1.27)
	rs923829	12	58174306	0.2671	0.2468	0.263342		1.10 (0.94-1.30)
	rs11172335	12	58175201	0.2628	0.247	0.389437		1.08 (0.92-1.27)
	rs10431552	12	58178148	0.2635	0.2473	0.368213		1.08 (0.92-1.27)
	rs6581155	12	58178162	0.2642	0.2479	0.364323		1.08 (0.92-1.27)
	rs10877020	12	58188014	0.1579	0.1588	0.839749		0.99 (0.81-1.20)
	rs10783847	12	58196447	0.2642	0.2479	0.364323		1.08 (0.92-1.27)
	rs2277326	12	58202419	0.1358	0.1348	0.885369		0.99 (0.80-1.22)
	rs1021469	12	58208164	0.2715	0.2473	0.176469		1.13 (0.96-1.32)
	rs11172349	12	58212528	0.2672	0.2465	0.23714		1.11 (0.94-1.30)
	rs11172351	12	58213485	0.2672	0.2473	0.261639		1.10 (0.94-1.29)
SH2B3-ATXN2	rs2239194	12	111883779	0.229	0.25	0.140476		0.87 (0.73-1.03)
	rs739496	12	111887659	0.154	0.173	0.337527		0.91 (0.75-1.10)
	rs10849949	12	111893537	0.149	0.165	0.46903		0.93 (0.76-1.13)
	rs2073950	12	111894072	0.237	0.259	0.119036		0.86 (0.73-1.02)
	rs2301621	12	111895272	0.237	0.259	0.119036		0.86 (0.73-1.02)
	rs10849952	12	111911285	0.387	0.424	0.0635672		0.86 (0.74-1.00)
	rs6490162	12	111941120	0.237	0.26	0.110601		0.86 (0.73-1.02)
	rs630512	12	111952167	0.156	0.173	0.415501		0.92 (0.76-1.12)
	rs16941541	12	111953704	0.091	0.097	0.735373		0.96 (0.75-1.23)
	rs648997	12	111976776	0.063	0.075	0.366671		0.86 (0.64-1.16)
	rs7969300	12	111993712	0.387	0.425	0.0619416		0.86 (0.74-1.00)
	rs616513	12	112003383	0.149	0.165	0.469356		0.93 (0.76-1.13)
	rs12369009	12	112019799	0.149	0.165	0.469356		0.93 (0.76-1.13)
	rs1544396	12	112062875	0.151	0.168	0.47972		0.92 (0.75-1.12)
	rs2285727	12	112093078	0.147	0.165	0.433416		0.91 (0.75-1.11)
XAF1	rs955461	17	6658969	0.3246	0.3203	0.886407		1.01 (0.87-1.18)
	rs3785790	17	6659103	0.1788	0.1854	0.654922		0.95 (0.79-1.15)
	rs3785793	17	6659324	0.3298	0.3131	0.532421		1.07 (0.92-1.25)
	rs3752861	17	6662782	0.3182	0.3501	0.156586		0.88 (0.75-1.02)
	rs7215005	17	6668117	0.1623	0.1452	0.175682		1.15 (0.94-1.40)
	rs9891567	17	6671032	0.3221	0.3235	0.624422		0.99 (0.85-1.15)
	rs12938635	17	6679294	0.09927	0.09268	0.695752		1.06 (0.83-1.34)
	rs6502978	17	6680153	0.1387	0.147	0.725748		0.94 (0.77-1.15)
	rs906749	17	6682233	0.1686	0.1665	0.801453		1.00 (0.83-1.21)
	rs4796354	17	6682884	0.3121	0.329	0.259056		0.93 (0.80-1.08)
	rs4796555	17	6683215	0.3285	0.344	0.331161		0.93 (0.80-1.09)
	rs4796556	17	6691017	0.3431	0.3495	0.701892		0.99 (0.85-1.15)
* The PGC values were corrected for multiple testing with the Bonferroni method, based on the number of genotyped SNPs in each locus.
