# Supplementary material for: Genetic control of CCL24, POR, and IL23R contributes to the pathogenesis of sarcoidosis
Source: Commun Biol. 2020 Aug 21;3:465. doi: 10.1038/s42003-020-01185-9 (PMC7442816; doi:10.1038/s42003-020-01185-9)
Supplement: Supplementary file 4 — Supplementary Data 2 [file 42003_2020_1185_MOESM4_ESM.xlsx]

## Sheet: Supplementary Data 2
Supplementary Data 2. Results from fine-mapping the CCL24, STYXL1-SRRM3, and C1orf141-IL23R loci in the GWAS discovery dataset
Locus	Plausible Causal SNPs with Log10BF>1	SNP Position (Build 37.1)	Risk Allele	SNP Location	PIP	Log10BF
CCL24	rs4728493	Chr. 7: 75446974	C	Intron	0.117916	1.57631
	rs62477637	Chr. 7: 75446948	G	Intron	0.100158	1.49677
	rs59990574	Chr. 7: 75446142	C	Intron	0.0837786	1.41138
	rs7797393	Chr. 7: 75446303	A	Intron	0.0837786	1.41138
	rs7802368	Chr. 7: 75446610	T	Intron	0.0837786	1.41138
	rs7776672	Chr. 7: 75446613	G	Intron	0.0837786	1.41138
	rs62477640	Chr. 7: 75448883	C	Intron	0.0824053	1.40355
	rs141395073	Chr. 7: 75445983	G	Intron	0.0382643	1.04999
	rs62477649	Chr. 7: 75456924	G	Intergenic (upstream of CCL24)	0.0356807	1.01846
STYXL1-SRRM3	rs112463197	Chr. 7: 75622912	T	Intron (TMEM120A)	0.0648851	1.86618
	rs112680895	Chr. 7: 75623520	A	Intron (TMEM120A)	0.0648851	1.86618
	rs59170362	Chr. 7: 75629267	C	Intron (STYXL1)	0.0458783	1.7069
	rs2302434	Chr. 7: 75630183	T	Intron (STYXL1)	0.0458783	1.7069
	rs59882870	Chr. 7: 75638421	A	Intron (STYXL1)	0.0458783	1.7069
	rs113570449	Chr. 7: 75654977	A	Intron (STYXL1)	0.0346709	1.58019
	rs79864016	Chr. 7: 75655838	G	Intron (STYXL1)	0.0346709	1.58019
	rs78478514	Chr. 7: 75655896	T	Intron (STYXL1)	0.0346709	1.58019
	rs112962015	Chr. 7: 75659303	T	Intron (STYXL1)	0.0346709	1.58019
	rs60371757	Chr. 7: 75661048	A	Intron (STYXL1)	0.0346709	1.58019
	rs28446604	Chr. 7: 75662518	T	Intron (STYXL1)	0.0346709	1.58019
	rs78340819	Chr. 7: 75673833	G	Intron (STYXL1)	0.0346709	1.58019
	rs61303167	Chr. 7: 75671175	T	Intron (STYXL1)	0.0296476	1.50996
	rs11983987	Chr. 7: 75657850	G	Intron (STYXL1)	0.0239173	1.41412
	rs2286828	Chr. 7: 75677578	T	Intron (MDH2)	0.0207375	1.35075
	rs2286829	Chr. 7: 75677739	A	Intron (MDH2)	0.0207375	1.35075
	rs3779419	Chr. 7: 75695081	A	Intron (MDH2)	0.0162569	1.24305
	rs2302429	Chr. 7: 75614777	A	Intron (POR)	0.0156755	1.22698
	rs868555	Chr. 7: 75697418	A	Intergenic (downstream of MDH2)	0.0155444	1.22327
	rs112372188	Chr. 7: 75723376	A	Intron (GTF2IP7)	0.0148547	1.20326
	rs11971800	Chr. 7: 75731608	T	Intron (GTF2IP7)	0.0148547	1.20326
	rs144486980	Chr. 7: 75680669	T	Intron (MDH2)	0.0145801	1.19504
	rs112525432	Chr. 7: 75680703	A	Intron (MDH2)	0.0145801	1.19504
	rs867973	Chr. 7: 75686007	A	Intron (MDH2)	0.0145801	1.19504
	rs78587454	Chr. 7: 75688672	A	Intron (MDH2)	0.0145801	1.19504
	rs10216079	Chr. 7: 75690988	C	Intron (MDH2)	0.0145801	1.19504
	rs60481386	Chr. 7: 75700962	G	Intergenic (MDH2 and GTF2IP7)	0.0119727	1.10832
	rs10232162	Chr. 7: 75702505	T	Intergenic (MDH2 and GTF2IP7)	0.0119727	1.10832
	rs79359354	Chr. 7: 75702597	A	Intergenic (MDH2 and GTF2IP7)	0.0119727	1.10832
	rs78811105	Chr. 7: 75702795	A	Intergenic (MDH2 and GTF2IP7)	0.0119727	1.10832
	rs111764601	Chr. 7: 75706141	C	Intergenic (MDH2 and GTF2IP7)	0.0119727	1.10832
	rs4732565	Chr. 7: 75708544	A	Intergenic (MDH2 and GTF2IP7)	0.0119727	1.10832
	rs57721466	Chr. 7: 75710049	T	Intergenic (MDH2 and GTF2IP7)	0.0119727	1.10832
	rs1362233	Chr. 7: 75721928	C	Intron (GTF2IP7)	0.0114404	1.08833
	rs113651457	Chr. 7: 75725243	C	Intron (GTF2IP7)	0.0114404	1.08833
	rs148779653	Chr. 7: 75726248	A	Intron (GTF2IP7)	0.0114404	1.08833
	rs57358338	Chr. 7: 75732923	C	Intron (GTF2IP7)	0.0114404	1.08833
C1orf141-IL23R	rs117282985	Chr. 1: 67626416	C	Intergenic (upstream of IL23R)	0.0765336	1.67431
	rs117633859	Chr. 1: 67627828	G	Intergenic (upstream of IL23R)	0.0765336	1.67431
	rs17129680	Chr. 1: 67632582	A	Intron (IL23R)	0.0242891	1.15197
	rs6693659	Chr. 1: 67604615	A	Intergenic (upstream of C1orf141)	0.0227109	1.12209
	rs78377598	Chr. 1: 67612502	T	Intergenic (C1orf141 and IL23R)	0.0227109	1.12209
	rs12564219	Chr. 1: 67613252	G	Intergenic (C1orf141 and IL23R)	0.0227109	1.12209
	rs12566159	Chr. 1: 67613730	T	Intergenic (C1orf141 and IL23R)	0.0227109	1.12209
	rs113181267	Chr. 1: 67593474	C	Intron (C1orf141)	0.022201	1.112
	rs111998730	Chr. 1: 67594052	C	Intron (C1orf141)	0.022201	1.112
	rs112415517	Chr. 1: 67594072	C	Intron (C1orf141)	0.022201	1.112
	rs12565567	Chr. 1: 67651412	A	Intron (IL23R)	0.0183673	1.02797
	rs61780308	Chr. 1: 67652460	T	Intron (IL23R)	0.0183673	1.02797
	rs61780309	Chr. 1: 67653528	A	Intron (IL23R)	0.0183673	1.02797
	rs17129698	Chr. 1: 67654072	A	Intron (IL23R)	0.0183673	1.02797
	rs17129700	Chr. 1: 67654089	G	Intron (IL23R)	0.0183673	1.02797
PIP, posterior inclusion probability; Log10BF, log10 Bayes factor.
