# Supplementary material for: Genetic control of CCL24, POR, and IL23R contributes to the pathogenesis of sarcoidosis
Source: Commun Biol. 2020 Aug 21;3:465. doi: 10.1038/s42003-020-01185-9 (PMC7442816; doi:10.1038/s42003-020-01185-9)
Supplement: Supplementary file 5 — Supplementary Data 3 [file 42003_2020_1185_MOESM5_ESM.xlsx]

## Sheet: Supplementary Data 3
Supplementary Data 3. Summary association statistical results in the GWAS discovery stage that support the findings of this study
					Minor Allele Frequency
SNP	Chr.	Position (Build 37.1)	Major Allele	Minor Allele	Cases N=685	Controls N=847	PGC	OR	95% CI_Lower	95% CI_Upper
rs6663158	1	2004098	A	G	0.273	0.3241	0.00204492	0.778956	0.665896	0.911212
rs1890336	1	3024265	C	A	0.2591	0.2137	0.0051466	1.29453	1.09435	1.53131
rs4648489	1	3293665	G	A	0.3677	0.4144	0.00955849	0.815706	0.703667	0.945585
rs10753374	1	4289045	G	A	0.4584	0.392	0.000499161	1.31433	1.13693	1.5194
rs639739	1	4389262	G	A	0.08041	0.05549	0.00697249	1.56047	1.1647	2.09072
rs589585	1	4398015	T	C	0.09151	0.0656	0.00888426	1.49002	1.13453	1.95691
rs498795	1	4398996	C	T	0.09124	0.06501	0.008034	1.50012	1.14159	1.97126
rs75411	1	4425414	C	T	0.09343	0.06797	0.00991776	1.46726	1.12092	1.92061
rs2926481	1	4473263	A	G	0.09722	0.07041	0.00871818	1.48248	1.13544	1.9356
rs3753702	1	4799200	C	T	0.05182	0.07674	0.00834247	0.645034	0.475335	0.875317
rs11586743	1	4806550	G	A	0.06131	0.08855	0.00905765	0.676808	0.511376	0.895757
rs586165	1	5297887	C	T	0.4482	0.4002	0.00969523	1.21177	1.04689	1.4026
rs4243830	1	6577871	T	C	0.163	0.1259	0.00432468	1.32826	1.0862	1.62426
rs1556035	1	6579607	T	C	0.162	0.1241	0.0033742	1.33903	1.09446	1.63825
rs12046229	1	6580397	C	T	0.1547	0.1198	0.00687905	1.31923	1.07509	1.61879
rs11809957	1	6584420	C	A	0.155	0.1192	0.00570603	1.32871	1.08213	1.63147
rs4908909	1	6599041	T	C	0.1547	0.1198	0.00687905	1.31923	1.07509	1.61879
rs201171	1	6651093	G	A	0.3993	0.4528	0.00455134	0.814146	0.70346	0.942248
rs6678681	1	6659872	G	A	0.3679	0.4179	0.00645628	0.814311	0.701204	0.945663
rs481771	1	6666848	C	T	0.3664	0.4173	0.00586239	0.812615	0.700003	0.943343
rs3747994	1	6681744	T	C	0.4035	0.4534	0.00902922	0.8282	0.716189	0.957728
rs12127219	1	6685851	A	C	0.404	0.4539	0.00907179	0.827884	0.715801	0.957518
rs1043681	1	6695123	T	C	0.4029	0.454	0.00770418	0.824472	0.713089	0.953253
rs10523	1	6695244	G	A	0.3993	0.4486	0.00985653	0.830011	0.71776	0.959816
rs4908597	1	7130084	G	T	0.2215	0.2662	0.00326653	0.788437	0.667714	0.930988
rs2071987	1	7834026	G	A	0.3114	0.366	0.00163147	0.782985	0.672256	0.911953
rs707460	1	7838691	T	C	0.4044	0.4651	0.000898626	0.784498	0.679421	0.905826
rs707467	1	7861684	A	C	0.4387	0.4929	0.00270016	0.798828	0.692213	0.921864
rs2640908	1	7889941	C	T	0.4387	0.4929	0.00270606	0.798355	0.691671	0.921495
rs707472	1	7906008	G	T	0.4379	0.4923	0.00285316	0.797515	0.690793	0.920724
rs4908736	1	8187211	G	A	0.324	0.3695	0.00965362	0.819465	0.705034	0.952469
rs6694515	1	9161619	T	C	0.09124	0.06907	0.00956814	1.42893	1.09387	1.86663
rs2273298	1	10218377	A	G	0.2745	0.2279	0.00158228	1.30975	1.10933	1.54637
rs2273299	1	10218439	T	C	0.2745	0.2279	0.00158228	1.30975	1.10933	1.54637
rs6659436	1	10219202	C	T	0.1858	0.1424	0.000915409	1.37718	1.13437	1.67195
rs12092513	1	10231463	C	T	0.1847	0.1429	0.00135802	1.36018	1.12086	1.65059
rs2180184	1	10235946	T	C	0.3423	0.2961	0.00426511	1.24973	1.07	1.45965
rs7418410	1	10236402	C	T	0.4088	0.3619	0.00666821	1.2345	1.06365	1.43281
rs1556915	1	10242654	A	G	0.4124	0.3678	0.00968804	1.22128	1.05252	1.4171
rs3766730	1	12240676	G	A	0.1453	0.1765	0.00966882	0.782859	0.642525	0.953841
rs666078	1	12251318	G	A	0.08978	0.1181	0.00812204	0.729531	0.573557	0.92792
rs7543063	1	14252577	T	C	0.3684	0.3241	0.00958164	1.20949	1.04299	1.40257
rs10489150	1	14253566	A	G	0.319	0.2733	0.005583	1.2404	1.06361	1.44659
rs2206585	1	14261909	T	G	0.3153	0.2713	0.00951652	1.22304	1.04814	1.42711
rs717538	1	14457230	A	C	0.2639	0.3111	0.00586698	0.793607	0.676247	0.931334
rs6671072	1	14463067	A	G	0.2551	0.3028	0.00687702	0.795759	0.677017	0.935326
rs10803459	1	14464167	C	T	0.2591	0.3093	0.00363078	0.783455	0.667301	0.919829
rs1630519	1	15116208	T	G	0.2646	0.3097	0.00919688	0.801928	0.683605	0.940732
rs1737349	1	15124318	T	C	0.2547	0.2993	0.00805737	0.800925	0.682043	0.940529
rs767255	1	15560900	T	G	0.2725	0.3241	0.00997009	0.799553	0.682719	0.93638
rs910223	1	17459855	C	T	0.0438	0.06671	0.00682373	0.637414	0.460557	0.882185
rs12059707	1	17954486	A	C	0.06204	0.04137	0.0053296	1.56514	1.12832	2.17106
rs12737453	1	18006107	A	C	0.09416	0.06442	0.000912977	1.57218	1.1972	2.06461
rs12753636	1	18013602	G	A	0.0927	0.06494	0.0016356	1.54244	1.17173	2.03043
rs871087	1	18017522	C	T	0.09211	0.06494	0.00211039	1.52457	1.15915	2.00519
rs871089	1	18017704	T	C	0.09284	0.06494	0.00171058	1.53878	1.17034	2.02321
rs10788681	1	18019524	A	C	0.08686	0.06265	0.00367197	1.48852	1.12469	1.97006
rs4920624	1	18038560	C	T	0.3066	0.2609	0.00546251	1.26044	1.07396	1.47929
rs11584149	1	18060264	C	T	0.1307	0.09622	0.00676349	1.36087	1.09197	1.69598
rs753305	1	18470009	T	C	0.1255	0.1612	0.00525118	0.745142	0.605073	0.917635
rs12742611	1	18475260	G	T	0.07845	0.1105	0.00788962	0.708712	0.555462	0.904244
rs2027530	1	18475523	A	G	0.2902	0.3383	0.00589261	0.795522	0.67798	0.933443
rs767654	1	18521689	T	C	0.2655	0.3194	0.00393323	0.775274	0.662291	0.90753
rs764289	1	19030396	G	A	0.3416	0.2996	0.00938554	1.21461	1.04333	1.414
rs4655165	1	20562389	A	G	0.2416	0.2828	0.00814615	0.805366	0.683256	0.949299
rs11810496	1	22224102	A	G	0.4547	0.409	0.00816376	1.20608	1.04296	1.39473
rs7553024	1	22308178	A	G	0.3526	0.4037	0.00338506	0.801435	0.690124	0.9307
rs2235529	1	22450487	T	C	0.4292	0.4758	0.00731977	0.827592	0.716369	0.956083
rs2007200	1	22807171	T	G	0.3501	0.3123	0.00802779	1.21993	1.04697	1.42146
rs4648940	1	24475177	T	C	0.2182	0.2656	0.00994556	0.786326	0.662618	0.93313
rs3893318	1	24505944	G	T	0.1124	0.08087	0.00760731	1.40207	1.10727	1.77537
rs11248974	1	25378513	C	T	0.3504	0.2946	0.00119247	1.29082	1.10826	1.50345
rs6691864	1	27965892	A	G	0.2263	0.2931	0.000151887	0.726189	0.617838	0.85354
rs1292081	1	27971502	A	G	0.2427	0.3047	0.00055081	0.750394	0.640263	0.879468
rs1292076	1	27973748	C	A	0.2683	0.3176	0.0088676	0.804228	0.689002	0.938724
rs2072750	1	28157871	T	C	0.1788	0.2214	0.00786379	0.785377	0.655913	0.940396
rs11247693	1	28169170	C	T	0.1788	0.2214	0.00786379	0.785377	0.655913	0.940396
rs2486200	1	29363985	T	C	0.5197	0.461	0.00446797	1.24033	1.07378	1.43272
rs12045777	1	29429004	C	T	0.4335	0.4876	0.00436578	0.805641	0.6977	0.930281
rs2249138	1	29443723	G	A	0.5182	0.4604	0.00542558	1.23431	1.0691	1.42505
rs553253	1	29445514	C	A	0.462	0.5224	0.003896	0.80227	0.694688	0.926513
rs2452788	1	29446811	G	A	0.4693	0.412	0.00484019	1.24084	1.07344	1.43435
rs6425687	1	30328390	A	G	0.04015	0.06907	0.00337353	0.588153	0.421109	0.821459
rs4949509	1	30351529	T	C	0.0402	0.06907	0.00357165	0.58905	0.421749	0.822716
rs544789	1	31083478	A	G	0.154	0.1877	0.00901136	0.76318	0.628012	0.92744
rs2066163	1	31650749	A	G	0.4912	0.4427	0.00496313	1.23024	1.0669	1.41859
rs2153451	1	31650819	G	A	0.4905	0.4427	0.0056428	1.22682	1.06383	1.41479
rs4949356	1	31653988	A	G	0.4898	0.4427	0.00626605	1.22323	1.06083	1.41049
rs2297958	1	31655188	C	T	0.0708	0.09799	0.00822855	0.684704	0.524839	0.893265
rs501832	1	37421958	C	G	0.4625	0.5213	0.000799425	0.774569	0.670241	0.895137
rs2745480	1	37866643	T	C	0.05839	0.08737	0.00243554	0.645521	0.488781	0.852524
rs1533479	1	40138123	C	A	0.3715	0.4238	0.00159421	0.787965	0.680542	0.912344
rs582123	1	42327814	C	T	0.1409	0.1779	0.00734116	0.749497	0.612921	0.916507
rs490876	1	43600931	T	C	0.2657	0.2255	0.00961877	1.25138	1.05698	1.48155
rs558404	1	43602321	T	C	0.2669	0.2246	0.00653195	1.26697	1.06956	1.50082
rs1012120	1	43606731	G	T	0.2657	0.2255	0.00961877	1.25138	1.05698	1.48155
rs641350	1	43611230	G	T	0.2661	0.2261	0.00988977	1.24982	1.05562	1.47975
rs513009	1	43663376	G	A	0.2599	0.2202	0.00989615	1.25177	1.05623	1.4835
rs12026626	1	43666683	G	A	0.2599	0.2199	0.00952901	1.25525	1.05868	1.48832
rs620418	1	43671182	A	G	0.2606	0.2196	0.00788261	1.2623	1.06474	1.49653
rs611261	1	43681872	C	T	0.2613	0.2196	0.00720634	1.26648	1.06849	1.50116
rs11580074	1	44024484	G	A	0.2672	0.3097	0.0048441	0.800767	0.681853	0.940418
rs631248	1	44071221	A	G	0.2599	0.2999	0.00865198	0.813537	0.692645	0.955528
rs539096	1	44072420	G	A	0.2642	0.3052	0.00805266	0.813699	0.694195	0.953774
rs673485	1	44087496	T	C	0.2642	0.3046	0.00875742	0.815622	0.695694	0.956223
rs764656	1	48694259	T	C	0.3416	0.2931	0.00784288	1.23709	1.06177	1.44135
rs11206019	1	53259950	G	T	0.1689	0.1305	0.0070555	1.33288	1.08874	1.63176
rs3820201	1	53581670	G	A	0.1737	0.1207	0.000128171	1.47672	1.20964	1.80276
rs936642	1	53586380	C	A	0.135	0.0915	0.000233923	1.5271	1.2148	1.91969
rs1679977	1	53588494	G	A	0.1766	0.1216	3.37771e-05	1.54305	1.25542	1.89656
rs1725982	1	54211771	T	C	0.08321	0.05667	0.00646721	1.4739	1.11377	1.95046
rs1183394	1	54222571	G	A	0.1625	0.209	0.00184877	0.739306	0.61112	0.89438
rs6695534	1	54770909	C	A	0.2939	0.3406	0.00866394	0.810788	0.694277	0.946852
rs11810204	1	57020516	T	C	0.2965	0.3471	0.00352999	0.784707	0.671124	0.917513
rs2275732	1	57189793	A	G	0.1153	0.1452	0.00865976	0.754653	0.609919	0.933731
rs1569746	1	57246968	A	G	0.1942	0.1617	0.00597096	1.3045	1.07915	1.5769
rs3754265	1	57497406	G	T	0.1182	0.1535	0.00365488	0.731503	0.59315	0.902127
rs10889065	1	58164124	T	C	0.4781	0.4197	0.00097707	1.27994	1.10562	1.48174
rs3131780	1	58170218	G	T	0.4241	0.3731	0.00413885	1.24657	1.07468	1.44596
rs716417	1	58178715	C	T	0.4182	0.3689	0.00518239	1.2391	1.06791	1.43772
rs4571987	1	60071746	T	C	0.1126	0.08333	0.00976914	1.3819	1.08973	1.7524
rs7540838	1	60128805	A	G	0.1382	0.1015	0.00257125	1.41936	1.14055	1.76633
rs12125049	1	60667702	C	T	0.05036	0.07396	0.00796461	0.647049	0.476537	0.878574
rs12140465	1	61449494	C	T	0.3618	0.3093	0.00732912	1.25544	1.07826	1.46172
rs870752	1	61470318	G	T	0.1292	0.1671	0.00623801	0.748817	0.612965	0.914777
rs12142891	1	61652197	T	C	0.0438	0.06553	0.00804458	0.640755	0.463757	0.885308
rs10889221	1	61872541	G	A	0.2343	0.1895	0.00279737	1.33192	1.11538	1.59048
rs3762321	1	62253483	G	A	0.1825	0.1452	0.00178864	1.38433	1.13961	1.68159
rs2780881	1	63405189	C	A	0.364	0.3121	0.00784155	1.23364	1.06595	1.4277
rs10493341	1	63632591	T	G	0.1788	0.2193	0.00921157	0.767701	0.641284	0.919039
rs12140300	1	66941782	T	C	0.1818	0.144	0.00707546	1.30421	1.0779	1.57803
rs12143938	1	66958986	G	A	0.1737	0.1364	0.00605615	1.31821	1.08469	1.602
rs2121053	1	66988499	A	C	0.4299	0.4823	0.00192855	0.801394	0.693843	0.925617
rs12135213	1	66991390	T	C	0.4314	0.4823	0.00234275	0.80513	0.696856	0.930227
rs11208905	1	67013055	A	G	0.3925	0.4392	0.00453317	0.816388	0.704912	0.945492
rs1338189	1	67030831	T	C	0.1073	0.07556	0.00523573	1.44156	1.12373	1.84928
rs1445573	1	67047442	A	G	0.4012	0.3453	0.00310133	1.25287	1.07992	1.45352
rs11208920	1	67075312	A	C	0.4175	0.4664	0.0036871	0.808574	0.698566	0.935906
rs4462119	1	67085295	T	C	0.4044	0.4593	0.00146028	0.788413	0.680897	0.912906
rs11208927	1	67089561	T	C	0.4095	0.3536	0.00237216	1.26216	1.08798	1.46422
rs6696812	1	67100309	C	T	0.4241	0.4687	0.00791519	0.822283	0.710354	0.951849
rs2133173	1	67243024	C	A	0.0854	0.05785	0.00497393	1.48562	1.12534	1.96125
rs2133172	1	67243252	G	A	0.08383	0.05674	0.0053785	1.4837	1.12047	1.96468
rs6701163	1	67543884	T	C	0.119	0.0857	0.00610083	1.42371	1.12066	1.80872
rs11806560	1	67558275	C	T	0.06912	0.03787	0.000303308	1.83034	1.32274	2.53272
rs10749771	1	67573730	G	A	0.08626	0.05903	0.00754078	1.46597	1.11369	1.92969
rs3762318	1	67597119	A	G	0.1066	0.06434	4.10674e-05	1.74552	1.34176	2.27078
rs10489631	1	67601115	A	G	0.4196	0.3619	0.00305582	1.26828	1.09396	1.47038
rs4655683	1	67611613	G	A	0.4161	0.353	0.0010063	1.30297	1.12262	1.5123
rs12041056	1	67627260	T	C	0.4422	0.3783	0.00110305	1.29523	1.11819	1.50031
rs4655716	1	67945005	A	G	0.338	0.3808	0.00729733	0.812758	0.698533	0.945661
rs1033975	1	68567848	G	A	0.1095	0.1446	0.00940623	0.747802	0.601873	0.929112
rs17130627	1	68713347	T	C	0.4591	0.4079	0.00271358	1.24118	1.07525	1.43272
rs632517	1	70543913	G	T	0.3343	0.2875	0.00748333	1.26592	1.08453	1.47764
rs522320	1	70609129	C	T	0.4167	0.3546	0.00179884	1.28567	1.11257	1.48572
rs3767214	1	70615141	C	T	0.319	0.271	0.00978421	1.25219	1.07527	1.45823
rs587567	1	70620329	T	G	0.438	0.3695	0.000628333	1.3113	1.13652	1.51296
rs6664480	1	70646431	A	C	0.4386	0.37	0.000595032	1.31246	1.13738	1.51449
rs3753817	1	70669613	T	C	0.3219	0.2733	0.00871938	1.25319	1.07667	1.45864
rs17131241	1	70679891	C	T	0.4261	0.3598	0.000818816	1.30359	1.12913	1.505
rs10489927	1	70705315	C	T	0.3226	0.2733	0.00764076	1.2574	1.08024	1.4636
rs10489928	1	70715884	C	T	0.3319	0.2804	0.00576655	1.26573	1.08817	1.47227
rs4650052	1	70928786	G	A	0.1489	0.111	0.00233896	1.37567	1.11107	1.70329
rs9988559	1	70945884	G	A	0.1015	0.1346	0.00491763	0.717431	0.571468	0.900674
rs655938	1	70966453	T	C	0.3496	0.3985	0.00788307	0.80896	0.695143	0.941412
rs2820526	1	71153714	C	A	0.2661	0.2249	0.00371129	1.26196	1.0721	1.48545
rs2152134	1	71154417	A	G	0.2686	0.229	0.00552279	1.2472	1.06086	1.46626
rs11209689	1	71229637	G	T	0.3964	0.3447	0.00470462	1.24567	1.075	1.44343
rs12080803	1	71240621	G	T	0.3978	0.3465	0.00480356	1.24401	1.07353	1.44156
rs10889889	1	71250352	A	C	0.3969	0.3465	0.00557257	1.23903	1.0693	1.4357
rs7534636	1	71301892	T	C	0.3796	0.327	0.00321258	1.24977	1.07905	1.44751
rs12032861	1	72664939	G	A	0.1081	0.07861	0.00954702	1.37678	1.08024	1.75473
rs7534641	1	77266676	G	A	0.3358	0.2922	0.00772119	1.23131	1.05537	1.43658
rs11162217	1	77284346	G	A	0.3912	0.3444	0.00840165	1.22415	1.05501	1.4204
rs4268394	1	77295109	G	A	0.3905	0.3447	0.00986031	1.21864	1.0507	1.41343
rs9660892	1	77323384	C	T	0.3492	0.396	0.0097914	0.822037	0.70811	0.954293
rs7516609	1	77548386	A	G	0.4774	0.4233	0.00512731	1.22776	1.06458	1.41595
rs6694777	1	81436522	T	G	0.4299	0.4811	0.00439906	0.81136	0.701442	0.938503
rs1426787	1	81453585	T	G	0.4313	0.4823	0.00471062	0.812157	0.702176	0.939364
rs1365523	1	81453818	C	T	0.4158	0.4693	0.00330825	0.804141	0.694933	0.930511
rs4409623	1	88107896	C	T	0.2566	0.2981	0.00933239	0.808892	0.689028	0.949609
rs10922944	1	88463421	T	G	0.3679	0.3194	0.00881382	1.21303	1.04708	1.40528
rs7525229	1	88686417	G	A	0.1387	0.1057	0.00601734	1.35489	1.08983	1.68442
rs17130487	1	88971294	T	C	0.3679	0.3329	0.00933087	1.20003	1.0306	1.39731
rs12409611	1	88973472	T	C	0.3686	0.3329	0.00829784	1.20413	1.03406	1.40218
rs611596	1	89721862	C	T	0.446	0.4929	0.00697602	0.825355	0.715656	0.951868
rs1887055	1	92113813	C	T	0.06277	0.09209	0.00110133	0.652165	0.496732	0.856234
rs3818778	1	94480529	A	C	0.3095	0.2662	0.00522843	1.25773	1.07118	1.47676
rs11165065	1	94491468	G	A	0.1861	0.1452	0.00217753	1.35703	1.11824	1.64681
rs3945204	1	94492773	T	C	0.3883	0.3388	0.00226251	1.26446	1.08638	1.47173
rs4147846	1	94495407	C	T	0.3839	0.3347	0.0021682	1.2681	1.08821	1.47772
rs4147845	1	94495417	C	T	0.3847	0.3347	0.00190422	1.27162	1.09141	1.48158
rs4147844	1	94495487	G	A	0.3847	0.3347	0.00190422	1.27162	1.09141	1.48158
rs2297671	1	94496253	G	A	0.3847	0.3341	0.00169192	1.27491	1.09427	1.48538
rs1245488	1	95074230	T	C	0.2467	0.2881	0.00815175	0.799923	0.678803	0.942654
rs11165191	1	95120228	T	C	0.3355	0.3831	0.00492207	0.808861	0.696562	0.939264
rs1409057	1	97146954	A	G	0.2507	0.2098	0.00805004	1.25404	1.05891	1.48511
rs2391798	1	97174123	G	T	0.3214	0.3743	0.00227394	0.79408	0.68343	0.922645
rs12087010	1	97182039	G	A	0.3204	0.3723	0.00251407	0.796174	0.685422	0.924822
rs12563540	1	97199355	C	T	0.3642	0.4103	0.00747074	0.82634	0.714195	0.956095
rs635578	1	97304571	C	A	0.2781	0.3215	0.00822194	0.815285	0.698742	0.951266
rs11165784	1	97584685	C	G	0.4015	0.3601	0.00998389	1.21143	1.04503	1.40433
rs10875045	1	97588913	C	T	0.4019	0.3587	0.00732436	1.22179	1.05345	1.41703
rs822555	1	98667546	G	A	0.3854	0.4456	0.00115	0.770787	0.66479	0.893686
rs1505552	1	99549327	T	C	0.03949	0.06612	0.0059446	0.601398	0.430841	0.839472
rs9433755	1	101722623	G	A	0.2485	0.2019	0.00720464	1.27832	1.07968	1.5135
rs1241202	1	103305021	A	C	0.4117	0.3658	0.00587264	1.23214	1.06242	1.42898
rs12404334	1	103325774	C	T	0.4285	0.3808	0.0054966	1.23332	1.06562	1.42741
rs12757818	1	104959857	C	T	0.09663	0.1241	0.0075038	0.752899	0.597597	0.948561
rs12745577	1	104978403	A	G	0.09118	0.119	0.00709504	0.743814	0.587679	0.941431
rs1006799	1	108040596	C	A	0.3847	0.3306	0.00419039	1.25207	1.0792	1.45264
rs2304355	1	110155524	T	C	0.07007	0.09799	0.00964772	0.696075	0.533976	0.907383
rs1339700	1	111071279	G	A	0.2015	0.245	0.00833197	0.791111	0.666354	0.939225
rs2797523	1	111204185	C	T	0.4752	0.4215	0.00210797	1.2526	1.08596	1.44481
rs1319782	1	111211533	T	C	0.4934	0.4368	0.00136156	1.26406	1.09624	1.45757
rs2640480	1	111213248	A	C	0.4919	0.4368	0.00181255	1.25633	1.08931	1.44897
rs1058184	1	111215472	C	A	0.4927	0.4357	0.00122136	1.26622	1.09816	1.46
rs2840380	1	111228409	C	T	0.5029	0.4504	0.00278894	1.24093	1.07676	1.43012
rs2840383	1	111250619	A	C	0.4028	0.461	0.00269092	0.796616	0.690472	0.919077
rs11102159	1	111324727	T	C	0.392	0.4392	0.00888244	0.823685	0.713568	0.950795
rs12026605	1	112801723	C	T	0.3964	0.441	0.00947161	0.819809	0.710044	0.946543
rs10923143	1	116204807	A	G	0.3538	0.3044	0.00520931	1.26575	1.08207	1.48059
rs17500488	1	116211763	T	C	0.2401	0.1936	0.00325036	1.32148	1.11027	1.57288
rs17034230	1	116239266	C	T	0.1942	0.1553	0.0094544	1.3045	1.07915	1.5769
rs7554304	1	116284997	A	G	0.1781	0.1358	0.00306018	1.37224	1.12618	1.67205
rs4839478	1	116295007	A	G	0.1776	0.1364	0.00424539	1.36085	1.11689	1.65809
rs12125871	1	117816368	A	G	0.1416	0.1087	0.0093315	1.35442	1.09091	1.68159
rs10923260	1	117818497	G	A	0.1321	0.1009	0.00999421	1.35221	1.08416	1.68654
rs4970862	1	145421477	C	T	0.337	0.3937	0.00460683	0.791838	0.682582	0.918582
rs1298954	1	145730160	A	G	0.2885	0.3453	0.00402468	0.782257	0.670136	0.913137
rs9728619	1	145736438	T	C	0.2847	0.3388	0.00750742	0.790453	0.676895	0.92306
rs9659073	1	150527354	A	G	0.4197	0.4723	0.00784001	0.814621	0.704035	0.942578
rs11204725	1	150742700	T	C	0.4794	0.4308	0.00614285	1.21667	1.05322	1.40549
rs12125650	1	150760174	A	G	0.4803	0.4327	0.00742798	1.21092	1.04878	1.39813
rs11204737	1	150847647	C	T	0.4766	0.4298	0.0082867	1.20924	1.04674	1.39697
rs10047079	1	154468135	T	C	0.1467	0.1883	0.00214218	0.735826	0.607423	0.891372
rs6674171	1	154491683	A	G	0.1482	0.1889	0.0027613	0.740899	0.611841	0.897179
rs3811448	1	154516578	G	A	0.1489	0.1889	0.00326498	0.744949	0.615302	0.901913
rs9427097	1	154568683	T	G	0.1723	0.2139	0.00491819	0.768936	0.6401	0.923704
rs10908431	1	154716883	C	T	0.3985	0.4439	0.00805455	0.821784	0.712513	0.947812
rs10796933	1	154789036	T	C	0.1664	0.209	0.00357561	0.753998	0.625352	0.909109
rs10752609	1	154791128	A	G	0.2073	0.2591	0.00129044	0.750688	0.631993	0.891677
rs951240	1	154793763	A	G	0.1323	0.1694	0.00964415	0.750653	0.613892	0.917881
rs10047112	1	156045662	G	A	0.1715	0.1293	0.00140763	1.41907	1.15291	1.74668
rs9919256	1	156062532	A	G	0.2624	0.2208	0.00794981	1.25697	1.0632	1.48605
rs3748569	1	156351699	A	G	0.3153	0.2595	0.00095544	1.35602	1.15182	1.59641
rs3748568	1	156351792	A	G	0.2642	0.2084	0.00037996	1.41924	1.19078	1.69154
rs7534418	1	156805803	C	T	0.2431	0.2043	0.00822066	1.29006	1.08221	1.53784
rs16838103	1	157089530	C	T	0.1569	0.1187	0.00264805	1.37013	1.11438	1.68456
rs3737269	1	157105790	T	C	0.1652	0.1306	0.00897133	1.30526	1.06816	1.595
rs12073794	1	157375078	C	T	0.2348	0.1995	0.00922994	1.24945	1.04924	1.48786
rs4518899	1	157378527	C	T	0.07153	0.1039	0.00266182	0.658058	0.509394	0.850108
rs2208753	1	157584301	A	C	0.1679	0.2137	0.00800139	0.767888	0.638791	0.923076
rs2777987	1	157596390	G	A	0.1642	0.2113	0.00547398	0.75786	0.629296	0.91269
rs2758688	1	157607377	T	C	0.164	0.2121	0.00450635	0.753048	0.625116	0.907161
rs10489676	1	157619889	T	C	0.165	0.2131	0.00435093	0.752878	0.625227	0.906591
rs6691569	1	157648098	G	A	0.1637	0.2125	0.00382789	0.749422	0.622165	0.902708
rs7518837	1	157955130	G	A	0.2792	0.3259	0.00704887	0.794161	0.677239	0.931268
rs4246539	1	157955804	G	A	0.28	0.3262	0.00759816	0.795449	0.678311	0.932815
rs1217060	1	157958669	A	G	0.3737	0.428	0.00351003	0.792672	0.683561	0.919199
rs6697006	1	158050627	A	G	0.3657	0.3109	0.0050011	1.26109	1.08418	1.46688
rs12042065	1	159778699	G	A	0.3124	0.3582	0.00954334	0.816913	0.704175	0.9477
rs2501319	1	159868546	C	T	0.09004	0.06383	0.00455607	1.47322	1.11819	1.94099
rs16831222	1	159958368	A	G	0.4007	0.4474	0.00621548	0.814312	0.703921	0.942015
rs11265589	1	161284297	T	C	0.04825	0.07202	0.00645931	0.649451	0.477263	0.883761
rs12069801	1	161291412	T	C	0.04818	0.07202	0.00628586	0.648472	0.476546	0.882423
rs10918361	1	161952747	A	G	0.3336	0.3888	0.00163559	0.785125	0.676692	0.910933
rs7523243	1	161955205	C	T	0.09927	0.1322	0.00562556	0.716522	0.567823	0.904161
rs10494362	1	161957719	A	G	0.2168	0.2674	0.00132137	0.746273	0.629201	0.885127
rs6691548	1	161967287	T	C	0.4036	0.4486	0.00573535	0.81928	0.706102	0.950599
rs12756866	1	161968297	G	T	0.3964	0.4392	0.00893587	0.826198	0.711664	0.959166
rs2819316	1	162278552	G	T	0.4285	0.3765	0.00649203	1.21907	1.05418	1.40975
rs2819322	1	162281028	C	T	0.4292	0.3778	0.00710982	1.21607	1.0516	1.40625
rs4233414	1	167021041	C	T	0.4533	0.5089	0.00597084	0.811754	0.703765	0.936313
rs11736	1	167022262	G	T	0.4526	0.5089	0.00537357	0.809601	0.701944	0.93377
rs12461	1	167022381	G	A	0.4518	0.5089	0.00476617	0.806895	0.699501	0.930776
rs3753914	1	167022701	G	A	0.4526	0.5077	0.00678654	0.814323	0.706318	0.938843
rs6666045	1	167024631	T	C	0.4577	0.516	0.00340512	0.800643	0.693496	0.924344
rs4657625	1	167026832	C	T	0.5044	0.4444	0.0021586	1.26	1.08991	1.45663
rs4657629	1	167034382	G	A	0.5	0.4421	0.00316098	1.25079	1.08142	1.44669
rs3767430	1	167035702	G	A	0.1803	0.227	0.00459952	0.760292	0.634279	0.91134
rs3795605	1	167095881	A	G	0.181	0.2196	0.00803816	0.788645	0.659993	0.942375
rs1229365	1	167637763	G	A	0.1657	0.1251	0.0017152	1.40236	1.14039	1.7245
rs1200136	1	169079664	C	T	0.0708	0.1083	0.000583476	0.615246	0.473581	0.799288
rs1200138	1	169080837	T	C	0.06891	0.1011	0.00238058	0.646197	0.494495	0.844438
rs6692451	1	169846883	T	C	0.0854	0.05844	0.00537863	1.50737	1.13956	1.99391
rs11576706	1	171448397	A	G	0.04252	0.06805	0.00854554	0.624182	0.450995	0.863875
rs764206	1	171545051	A	G	0.1131	0.1488	0.00562659	0.722814	0.581292	0.898791
rs10798262	1	173104771	C	T	0.06871	0.0974	0.00555142	0.687364	0.529204	0.892793
rs7540956	1	175222943	C	T	0.1637	0.1942	0.00682414	0.795364	0.657155	0.962639
rs859460	1	175416603	G	A	0.2149	0.2639	0.0029778	0.772193	0.652762	0.913475
rs2223579	1	176453688	T	G	0.09868	0.06907	0.00231182	1.48809	1.14359	1.93638
rs6676641	1	176457223	T	G	0.09927	0.06915	0.0019935	1.49658	1.15046	1.94684
rs7521130	1	176470980	G	A	0.1	0.07033	0.0024339	1.48181	1.14058	1.92511
rs10489473	1	176487700	A	C	0.09736	0.07025	0.00525746	1.44722	1.11013	1.88667
rs2206508	1	176507187	A	G	0.09927	0.07143	0.00434148	1.44433	1.11253	1.87508
rs2609473	1	181335507	G	T	0.4029	0.3554	0.00839335	1.21506	1.04841	1.40821
rs2877651	1	181451245	G	A	0.08053	0.1129	0.00539096	0.699999	0.548386	0.893529
rs12060765	1	181459760	G	T	0.08175	0.1139	0.00600697	0.703048	0.551741	0.895849
rs6424828	1	181906592	C	T	0.3509	0.307	0.00703161	1.21725	1.0458	1.4168
rs2262513	1	181914287	C	A	0.3289	0.284	0.00473831	1.23732	1.05902	1.44564
rs4075837	1	182301508	C	T	0.1993	0.1594	0.00632625	1.31666	1.09267	1.58656
rs7734	1	182352621	C	T	0.2613	0.2196	0.00958874	1.26919	1.07381	1.50011
rs2038891	1	182367548	A	G	0.2592	0.2181	0.00981764	1.26922	1.07236	1.50221
rs6424853	1	182367893	G	A	0.2603	0.2184	0.00874873	1.27344	1.07625	1.50677
rs6674281	1	182369233	G	A	0.2606	0.2184	0.00819343	1.27592	1.07847	1.50952
rs12144253	1	183497627	G	A	0.1645	0.2043	0.00496928	0.760366	0.630742	0.916629
rs3768589	1	183516241	C	T	0.1445	0.182	0.00368343	0.744886	0.613218	0.904826
rs6692317	1	184335001	C	T	0.2263	0.186	0.00673386	1.30172	1.09006	1.55449
rs520605	1	184795779	T	C	0.3912	0.3442	0.00528933	1.23687	1.06484	1.4367
rs2699385	1	189916279	T	C	0.1197	0.1629	0.0011572	0.695842	0.562885	0.860203
rs860107	1	189922408	T	C	0.1201	0.1631	0.00124442	0.697111	0.563878	0.861825
rs6701700	1	192556309	G	A	0.05605	0.08323	0.00511934	0.637976	0.474367	0.858013
rs10489873	1	192559646	G	A	0.1949	0.2426	0.00298963	0.746449	0.625112	0.891338
rs2816999	1	200066752	T	C	0.2174	0.2695	0.00272163	0.745811	0.629458	0.883672
rs2253771	1	200068658	C	T	0.2156	0.2645	0.0051635	0.75747	0.63889	0.898059
rs2816992	1	200069216	G	A	0.3905	0.3353	0.00723929	1.26428	1.08963	1.46692
rs2816989	1	200070765	C	A	0.3905	0.3369	0.00965771	1.25511	1.08184	1.45612
rs2821324	1	200078006	A	G	0.3796	0.3211	0.0041535	1.28503	1.107	1.49168
rs3828110	1	200080463	C	T	0.3766	0.3152	0.0022865	1.3037	1.12267	1.51392
rs2249150	1	200083654	A	G	0.3796	0.3205	0.00380762	1.2882	1.10977	1.49533
rs12041297	1	200086424	A	C	0.1219	0.08678	0.0038786	1.45019	1.14217	1.84129
rs3790800	1	200100159	G	A	0.3253	0.2774	0.00892714	1.26061	1.07712	1.47535
rs3828107	1	200121027	A	G	0.1908	0.2509	0.000276395	0.698607	0.585394	0.833716
rs16846145	1	200126772	A	G	0.1874	0.2338	0.00530977	0.750293	0.62742	0.897229
rs12138728	1	200135564	C	T	0.1737	0.2187	0.00470094	0.744997	0.618116	0.897924
rs2246209	1	200145533	G	A	0.4106	0.3436	0.000590897	1.31956	1.14004	1.52736
rs998135	1	201075796	C	T	0.1886	0.2414	0.00131908	0.740264	0.620517	0.883119
rs1325313	1	201076167	T	C	0.1569	0.2072	0.000630508	0.711441	0.587909	0.86093
rs4915215	1	201077212	C	T	0.1577	0.2066	0.000885854	0.719246	0.594713	0.869857
rs1325311	1	201079088	A	G	0.1562	0.2033	0.0013546	0.726836	0.600558	0.879666
rs10753889	1	201092550	G	A	0.1796	0.222	0.00812704	0.766498	0.641017	0.916542
rs10920125	1	201095714	T	C	0.1791	0.221	0.0088002	0.767009	0.640906	0.917923
rs6697303	1	201101413	T	C	0.1869	0.2316	0.00456544	0.755484	0.632644	0.902175
rs3738266	1	201113118	G	A	0.1197	0.1541	0.00997872	0.746141	0.603654	0.922261
rs3767514	1	201117133	C	T	0.1058	0.06966	0.0018233	1.54453	1.19794	1.9914
rs679352	1	201603081	G	T	0.4504	0.3991	0.00907099	1.22042	1.05606	1.41036
rs12731187	1	202013757	T	C	0.3947	0.4481	0.00600883	0.799282	0.691132	0.924355
rs4259724	1	202130006	C	A	0.3343	0.2863	0.00972542	1.24889	1.0655	1.46385
rs12737056	1	202132777	G	T	0.3212	0.2574	0.000222172	1.37087	1.16492	1.61323
rs12023675	1	202137447	C	T	0.3089	0.2532	0.00135884	1.32452	1.12356	1.56143
rs10800821	1	202146014	C	T	0.308	0.2532	0.00162417	1.31833	1.11846	1.55392
rs2993446	1	202161644	T	C	0.4591	0.3996	0.00242498	1.27245	1.09622	1.47702
rs12033508	1	202180401	A	G	0.1574	0.193	0.00503062	0.764413	0.630687	0.926494
rs10920362	1	202183308	C	T	0.2247	0.2677	0.00261787	0.774467	0.654057	0.917044
rs10920365	1	202189711	A	G	0.1628	0.1954	0.00996714	0.781568	0.64541	0.946451
rs3820383	1	202197551	C	A	0.4387	0.3831	0.00236831	1.25973	1.09128	1.45419
rs3737883	1	203034906	A	G	0.2766	0.3318	0.00146079	0.784936	0.673191	0.91523
rs4950915	1	203041492	T	C	0.3438	0.3926	0.00552723	0.813811	0.70129	0.944385
rs6682652	1	203045583	T	C	0.1949	0.2379	0.00666229	0.795112	0.670048	0.943519
rs4971212	1	203491392	T	G	0.362	0.4191	0.0025723	0.78323	0.676807	0.906386
rs12122704	1	205342450	T	G	0.06296	0.08796	0.00882345	0.677605	0.512632	0.89567
rs2274702	1	205353492	A	C	0.08394	0.1133	0.00628513	0.702691	0.550765	0.896524
rs1014370	1	210356238	G	A	0.1334	0.1661	0.00938916	0.748108	0.608528	0.919705
rs11812030	1	210370700	T	C	0.1032	0.1352	0.00372674	0.703302	0.55775	0.886838
rs1342135	1	210389417	C	A	0.1832	0.2193	0.00966175	0.783179	0.650803	0.942481
rs591594	1	210394270	A	G	0.1015	0.1293	0.00852358	0.727052	0.57478	0.919665
rs2273047	1	210406106	G	T	0.1701	0.1334	0.00441163	1.34314	1.0979	1.64318
rs701944	1	210417098	G	A	0.1779	0.1395	0.00301007	1.34783	1.10493	1.64412
rs903124	1	212348372	T	G	0.5095	0.461	0.00453241	1.22637	1.06146	1.41691
rs7527863	1	212431431	A	G	0.4686	0.5153	0.00770313	0.826371	0.715869	0.953929
rs792446	1	212556678	A	C	0.2548	0.2987	0.00719364	0.792581	0.673027	0.933371
rs1086892	1	212562737	T	G	0.4956	0.4421	0.00388026	1.23959	1.07236	1.43291
rs583058	1	212610755	C	T	0.4854	0.4357	0.00692055	1.22382	1.05815	1.41543
rs12567517	1	212617423	T	G	0.2401	0.2916	0.000651055	0.754904	0.640014	0.890419
rs4804	1	212619339	C	T	0.4869	0.4362	0.00597448	1.22767	1.06161	1.41971
rs7520772	1	212621251	C	T	0.1177	0.1543	0.0031751	0.727309	0.586869	0.901357
rs12023455	1	213602132	C	T	0.1547	0.1942	0.00813729	0.770551	0.635178	0.934776
rs12049265	1	213612779	G	A	0.1496	0.1895	0.00732217	0.762636	0.62673	0.928013
rs4655282	1	213626376	C	T	0.1956	0.242	0.00550062	0.771099	0.645752	0.920777
rs1509868	1	213861648	A	G	0.4642	0.5218	0.00624853	0.81186	0.703195	0.937316
rs12136457	1	213862164	A	G	0.2153	0.2627	0.00788363	0.798509	0.674922	0.944727
rs12562202	1	217102472	A	G	0.3999	0.3453	0.00664581	1.26019	1.08586	1.46252
rs2807869	1	221094068	A	G	0.4159	0.4658	0.00903856	0.82394	0.713298	0.951745
rs7542375	1	221111780	T	G	0.4153	0.4681	0.00565059	0.814186	0.704911	0.940401
rs7554115	1	222102582	C	T	0.1358	0.1009	0.00654649	1.38173	1.1083	1.72261
rs11118924	1	222168110	C	T	0.1511	0.1116	0.0035087	1.39013	1.12757	1.71384
rs17495034	1	222181354	A	C	0.1518	0.1122	0.0034581	1.39043	1.12812	1.71372
rs17442148	1	222187794	T	C	0.1374	0.1034	0.0089201	1.36572	1.09674	1.70066
rs17536944	1	223114549	A	G	0.2869	0.3447	0.00252249	0.774041	0.661534	0.905681
rs851178	1	223306431	A	G	0.1605	0.1247	0.00694774	1.33978	1.09216	1.64353
rs2096142	1	223311845	C	T	0.1825	0.1411	0.00264687	1.3623	1.11952	1.65773
rs2247421	1	223339689	A	C	0.1876	0.1454	0.00153045	1.38189	1.13705	1.67947
rs851171	1	223349020	G	A	0.1879	0.1454	0.00143104	1.3845	1.13914	1.6827
rs17161975	1	223369577	A	G	0.1839	0.2314	0.00369257	0.762311	0.636946	0.912351
rs851165	1	223374948	A	G	0.1725	0.1352	0.00299987	1.36999	1.11779	1.67908
rs4661250	1	223399328	A	G	0.1316	0.1665	0.00896635	0.768389	0.628808	0.938953
rs1418151	1	223404483	C	T	0.1131	0.1476	0.00697176	0.745321	0.601418	0.923655
rs7535525	1	224794913	T	C	0.07299	0.1027	0.0055836	0.686604	0.529992	0.889493
rs2126345	1	225944658	T	G	0.4146	0.4787	0.00089514	0.773306	0.670192	0.892287
rs1557092	1	225955919	C	T	0.4029	0.4616	0.00161918	0.785437	0.679278	0.908186
rs12135131	1	228046401	A	G	0.4088	0.3625	0.00480185	1.24783	1.07771	1.44481
rs4233233	1	228674518	G	A	0.3693	0.4168	0.00928943	0.81027	0.699985	0.93793
rs6672815	1	228784907	C	T	0.4254	0.3713	0.00462757	1.25371	1.08257	1.45191
rs6658934	1	228796151	A	G	0.4022	0.3447	0.00204163	1.27869	1.10286	1.48256
rs765070	1	228805855	T	C	0.3599	0.4097	0.00829006	0.806022	0.694898	0.934917
rs7555155	1	228834637	C	T	0.2058	0.2503	0.00780074	0.777338	0.653607	0.924491
rs1493081	1	229030528	G	T	0.1949	0.157	0.00172577	1.32911	1.10057	1.60511
rs4654644	1	229200011	A	C	0.155	0.1871	0.00896505	0.786702	0.649034	0.953572
rs652014	1	229200392	A	C	0.2321	0.271	0.00977373	0.803916	0.680541	0.949657
rs12117146	1	229805213	G	A	0.136	0.09645	0.000760323	1.50228	1.19486	1.88881
rs914909	1	229867467	T	C	0.261	0.2128	0.00175472	1.3279	1.11761	1.57776
rs592228	1	229900511	G	A	0.2445	0.2001	0.00375976	1.31155	1.10123	1.56203
rs485056	1	229905386	G	T	0.2445	0.2001	0.00375976	1.31155	1.10123	1.56203
rs643009	1	229910737	A	G	0.3394	0.2875	0.00221479	1.28184	1.09717	1.4976
rs12071555	1	232325530	A	G	0.07164	0.04368	0.00176635	1.65956	1.21477	2.26722
rs1970168	1	232761116	G	A	0.3788	0.3282	0.00427868	1.26386	1.08719	1.46924
rs10910204	1	233653024	C	A	0.3358	0.2952	0.00824545	1.22415	1.05046	1.42656
rs780222	1	233661003	A	G	0.2226	0.2597	0.00849704	0.81137	0.687416	0.957676
rs12740439	1	233695394	G	A	0.3471	0.2983	0.00770156	1.22757	1.05633	1.42658
rs6660091	1	233701296	T	G	0.3482	0.3005	0.00925172	1.22037	1.05124	1.41671
rs16842515	1	234210491	G	T	0.1051	0.1375	0.00656976	0.738254	0.591634	0.92121
rs6586384	1	234507977	C	T	0.325	0.3766	0.00282791	0.796547	0.686148	0.924709
rs4300255	1	234510262	A	G	0.3248	0.3766	0.00276057	0.796219	0.686065	0.924059
rs2752	1	234513871	C	A	0.3241	0.3765	0.00247694	0.793899	0.683934	0.921545
rs6669190	1	234525940	T	C	0.3794	0.4259	0.00837116	0.819577	0.707712	0.949124
rs7524822	1	234526868	T	C	0.3796	0.4268	0.00757009	0.817521	0.706022	0.946628
rs2175594	1	234529552	C	T	0.3774	0.4233	0.00937467	0.822295	0.710142	0.952159
rs2175593	1	234529570	G	A	0.3774	0.4232	0.0094009	0.822267	0.709981	0.952312
rs12031728	1	234537992	G	A	0.2814	0.327	0.00587033	0.803535	0.688306	0.938054
rs10910427	1	234539157	C	T	0.3489	0.3955	0.00827992	0.821786	0.709079	0.952408
rs506367	1	234870917	T	C	0.4073	0.4563	0.00985702	0.822088	0.711998	0.9492
rs4376723	1	237595465	G	T	0.1691	0.2196	0.000352801	0.712304	0.591259	0.858129
rs2794828	1	237967937	C	T	0.4942	0.4379	0.00320187	1.23521	1.07138	1.4241
rs790883	1	237973034	C	T	0.4927	0.4404	0.00653626	1.21559	1.05468	1.40104
rs2794834	1	237979535	T	C	0.4423	0.3737	0.000169401	1.31899	1.14012	1.52592
rs1891246	1	237981846	T	G	0.4022	0.3383	0.000308399	1.31356	1.13156	1.52484
rs2819743	1	237990337	T	G	0.4022	0.3274	2.8339e-05	1.37154	1.18235	1.59101
rs6695129	1	237993416	G	A	0.3847	0.327	0.00274317	1.25783	1.0825	1.46155
rs2275692	1	237993724	C	T	0.09635	0.06501	0.00368815	1.49372	1.14897	1.94192
rs12594	1	237997087	A	G	0.3044	0.2562	0.00830901	1.24301	1.06147	1.45559
rs10925832	1	239321213	T	C	0.2628	0.2184	0.00719087	1.26243	1.06943	1.49026
rs12123857	1	239570932	G	A	0.1747	0.1346	0.00424854	1.32661	1.09018	1.61432
rs4660034	1	241329258	A	G	0.3956	0.3442	0.00762274	1.23554	1.06339	1.43557
rs12025118	1	241356618	C	T	0.2269	0.18	0.00397148	1.3347	1.11522	1.59736
rs2815873	1	241364184	T	C	0.2273	0.18	0.00365825	1.33805	1.11809	1.6013
rs12082673	1	245121498	T	C	0.05985	0.08737	0.00343221	0.65959	0.498661	0.872455
rs6700087	1	245130641	G	T	0.3336	0.2863	0.00785767	1.24356	1.06562	1.45122
rs11590498	1	245135714	C	T	0.3304	0.2798	0.00443223	1.26221	1.08087	1.47397
rs1021282	1	245144712	G	A	0.3321	0.2804	0.00371719	1.26737	1.08572	1.47942
rs12403396	1	245148734	T	C	0.3324	0.2807	0.00376605	1.26567	1.08441	1.47723
rs7552510	1	245168038	G	T	0.3321	0.2796	0.00317751	1.27229	1.08992	1.48517
rs10803251	1	245173460	A	G	0.3321	0.2804	0.00369876	1.26644	1.08519	1.47797
rs10927369	1	245179960	G	A	0.3321	0.2804	0.00369876	1.26644	1.08519	1.47797
rs586013	1	245191893	C	T	0.3516	0.2993	0.00408253	1.26017	1.08289	1.46647
rs11580510	1	245205876	T	C	0.3518	0.3014	0.00568352	1.24805	1.07288	1.45182
rs12728471	1	245205890	T	C	0.3518	0.3005	0.00482	1.25416	1.07794	1.45918
rs4020082	1	245209134	G	A	0.3583	0.303	0.00270176	1.27455	1.09482	1.48378
rs6692143	1	245228886	G	A	0.3766	0.3282	0.009765	1.22357	1.05531	1.41866
rs2066239	1	245869299	C	T	0.4314	0.4829	0.00886831	0.815374	0.703391	0.945186
rs1538959	1	245873836	A	G	0.527	0.4734	0.00572125	1.23696	1.0684	1.43211
rs2791376	1	245922680	G	A	0.5242	0.4693	0.00528781	1.24056	1.07147	1.43635
rs12042203	1	246435928	A	G	0.3752	0.4227	0.00819051	0.813087	0.702854	0.940609
rs12048180	1	246475061	G	A	0.3414	0.3884	0.00749597	0.808732	0.696591	0.938925
rs10924688	1	246479095	G	A	0.3426	0.3884	0.0091579	0.812948	0.700175	0.943884
rs2685261	2	548121	T	C	0.07445	0.1068	0.00316306	0.668881	0.517499	0.864546
rs13413729	2	549926	C	T	0.04599	0.06966	0.00471544	0.622975	0.452619	0.857449
rs11127323	2	1735964	C	T	0.3092	0.2586	0.00298108	1.27367	1.08818	1.49077
rs12479155	2	2352566	G	A	0.4511	0.4994	0.00974704	0.833155	0.720042	0.964037
rs2551214	2	2355993	G	T	0.4905	0.4303	0.00146121	1.25799	1.08605	1.45717
rs734614	2	2709646	G	T	0.402	0.3548	0.00924286	1.22531	1.05542	1.42256
rs17040276	2	2715340	C	T	0.3781	0.3259	0.00292888	1.26132	1.08459	1.46685
rs11886426	2	3765506	T	C	0.392	0.458	0.000977008	0.786079	0.682359	0.905564
rs7558456	2	3767991	T	C	0.3255	0.3867	0.00104605	0.780193	0.672621	0.904969
rs2603148	2	3772338	A	G	0.4431	0.4959	0.00662633	0.821886	0.714511	0.945396
rs357942	2	3775086	G	A	0.5204	0.474	0.00786902	1.21587	1.05493	1.40135
rs357953	2	3780896	C	A	0.3745	0.3306	0.00769494	1.23621	1.06256	1.43824
rs306194	2	6630118	C	T	0.1073	0.1396	0.00265083	0.735699	0.588789	0.919266
rs306192	2	6634218	A	G	0.1095	0.1381	0.00678173	0.764012	0.612432	0.953109
rs16865340	2	6704579	C	T	0.08321	0.1104	0.00951562	0.72219	0.563891	0.924926
rs11676805	2	7693796	T	G	0.1813	0.1401	0.00359909	1.34089	1.10389	1.62877
rs6749863	2	7700390	A	G	0.1818	0.1395	0.00285523	1.3517	1.11274	1.64198
rs7589284	2	7702036	C	T	0.182	0.1393	0.00253981	1.356	1.11625	1.64724
rs10754952	2	9242770	T	C	0.09416	0.1244	0.00883118	0.723961	0.573088	0.914555
rs1533388	2	9895018	C	T	0.2591	0.317	0.0015098	0.771857	0.658519	0.904702
rs6709608	2	9902056	T	C	0.2664	0.3217	0.00280866	0.784171	0.669925	0.917901
rs10200632	2	9906145	C	T	0.1806	0.2273	0.00592388	0.773439	0.646672	0.925056
rs13030983	2	9906471	G	T	0.4772	0.4158	0.00100756	1.28104	1.10877	1.48007
rs16855971	2	10364272	C	T	0.2314	0.1877	0.00948747	1.2803	1.07891	1.51928
rs6717910	2	11917278	T	C	0.2307	0.2725	0.00744117	0.79954	0.676197	0.945381
rs2278513	2	11917905	T	C	0.2387	0.2798	0.00972255	0.810988	0.688109	0.955808
rs3795974	2	11924950	T	C	0.2526	0.2934	0.007919	0.803886	0.684482	0.94412
rs2345722	2	18680065	C	T	0.09576	0.1287	0.00312782	0.708833	0.561539	0.894763
rs12710695	2	19311718	T	C	0.4613	0.5094	0.00580822	0.818378	0.709579	0.94386
rs1965786	2	19486628	T	C	0.446	0.5006	0.00117641	0.789314	0.684356	0.91037
rs6707044	2	19490759	G	A	0.4533	0.5012	0.00619597	0.809789	0.700306	0.936387
rs6725667	2	19524172	T	G	0.5219	0.4752	0.00829628	1.22343	1.05857	1.41396
rs703308	2	19531545	C	T	0.2248	0.2645	0.00633123	0.79111	0.667399	0.937753
rs12710706	2	19546795	T	C	0.2299	0.2692	0.00753344	0.796254	0.672935	0.942172
rs9677277	2	19550625	G	T	0.1933	0.2344	0.00430011	0.772531	0.647178	0.922163
rs12620067	2	19604309	C	T	0.2807	0.2462	0.00773019	1.24744	1.05609	1.47346
rs10182964	2	19679938	T	C	0.4554	0.4109	0.00596809	1.22846	1.06078	1.42266
rs12710719	2	19791294	T	G	0.1794	0.137	0.00529851	1.3545	1.11618	1.6437
rs6755311	2	19835526	G	A	0.1788	0.1375	0.0066862	1.34345	1.1073	1.62996
rs1026293	2	19843041	T	C	0.1796	0.1373	0.00538512	1.35301	1.11506	1.64175
rs12478941	2	20218658	G	T	0.3905	0.4463	0.00247158	0.802671	0.693976	0.92839
rs4666299	2	20467929	T	C	0.265	0.3034	0.00700552	0.810328	0.690055	0.951565
rs342130	2	20715656	G	A	0.154	0.206	0.000311457	0.706862	0.58605	0.85258
rs342129	2	20716123	T	C	0.3657	0.314	0.00321395	1.26823	1.08988	1.47576
rs7568428	2	20719131	C	T	0.1277	0.1765	0.000613794	0.701724	0.575475	0.85567
rs7572838	2	20720724	T	C	0.3416	0.2816	0.001354	1.31153	1.12384	1.53057
rs11899825	2	20724694	T	G	0.3489	0.4138	0.000798379	0.766369	0.662974	0.88589
rs11096672	2	20743716	G	A	0.2956	0.3524	0.00143308	0.763836	0.653711	0.892514
rs921599	2	20791125	A	G	0.2964	0.2497	0.00571584	1.25228	1.0661	1.47099
rs7595132	2	20794079	G	A	0.1102	0.08038	0.00336177	1.43806	1.12382	1.84017
rs13031724	2	20797032	T	C	0.2965	0.2515	0.00786782	1.24264	1.05752	1.46017
rs13027694	2	20814371	C	A	0.1148	0.1482	0.00585525	0.74584	0.601201	0.925277
rs6531249	2	20827198	G	A	0.1175	0.1494	0.008333	0.759254	0.613181	0.940126
rs1123302	2	22187647	T	C	0.2151	0.1759	0.00662892	1.28329	1.06904	1.54049
rs12468314	2	23347247	G	A	0.08406	0.0549	0.0024581	1.57487	1.17987	2.10212
rs11887648	2	28920335	T	C	0.2394	0.193	0.00101736	1.3401	1.12562	1.59544
rs6547876	2	29001691	A	G	0.2964	0.2515	0.00539538	1.26666	1.07743	1.48912
rs10210252	2	29017870	C	T	0.1879	0.1494	0.00512806	1.32724	1.09371	1.61064
rs11687800	2	29022959	T	C	0.1915	0.1525	0.00502766	1.32335	1.09279	1.60255
rs3190	2	29025479	A	G	0.2994	0.255	0.00649139	1.25836	1.07157	1.47772
rs12475612	2	29030006	G	T	0.2972	0.2521	0.00530389	1.26818	1.07854	1.49117
rs10187155	2	29050318	G	T	0.1861	0.1495	0.00752465	1.31286	1.08077	1.59479
rs10184527	2	29064981	A	C	0.1883	0.1494	0.00464014	1.33155	1.09735	1.61573
rs6738736	2	29086607	T	C	0.1896	0.1499	0.00414349	1.33538	1.10109	1.61951
rs13001838	2	29090582	T	C	0.1875	0.1495	0.00593673	1.31997	1.08794	1.60148
rs4666122	2	29092850	T	G	0.3044	0.2556	0.00302189	1.28291	1.09352	1.50511
rs7589735	2	29099752	A	G	0.1839	0.147	0.00656288	1.31713	1.08419	1.60012
rs6547889	2	29128322	C	T	0.1567	0.1157	0.000940077	1.43772	1.16355	1.7765
rs9653591	2	29145725	T	G	0.1562	0.1161	0.00119622	1.42678	1.15474	1.7629
rs3087649	2	29169612	C	T	0.1572	0.1164	0.000998911	1.43538	1.16202	1.77303
rs10187936	2	30169886	G	T	0.4474	0.3966	0.00996423	1.2038	1.04244	1.39014
rs10203090	2	30275291	T	C	0.2895	0.3459	0.00395246	0.791032	0.678738	0.921905
rs1562450	2	30279480	A	G	0.2942	0.356	0.00146747	0.77395	0.664644	0.901233
rs1900589	2	30292775	A	G	0.2336	0.2792	0.00916362	0.799049	0.676938	0.943188
rs3768667	2	30372327	T	C	0.1343	0.1027	0.00803806	1.31579	1.05853	1.63557
rs7600457	2	30380923	G	A	0.2222	0.2689	0.00906518	0.790172	0.666111	0.937341
rs1137288	2	30381505	C	T	0.2219	0.2686	0.00899807	0.790057	0.666063	0.937135
rs4951983	2	30381901	T	C	0.1944	0.2414	0.00493087	0.765852	0.640567	0.91564
rs7567202	2	30385901	C	T	0.1956	0.2397	0.00872485	0.779317	0.651796	0.931788
rs966498	2	30411085	C	T	0.181	0.2285	0.00448763	0.756915	0.630842	0.908184
rs206826	2	31683940	A	C	0.3591	0.4115	0.00783723	0.814005	0.703122	0.942374
rs2568465	2	32861950	C	T	0.4453	0.3914	0.0018373	1.27528	1.09784	1.48139
rs2295730	2	32897147	G	T	0.3168	0.2556	0.000479575	1.34262	1.14448	1.57506
rs12612455	2	32926031	G	A	0.3007	0.242	0.000403385	1.35515	1.14859	1.59886
rs2273659	2	32927863	G	A	0.2997	0.2417	0.000501457	1.35262	1.14582	1.59674
rs4952267	2	32929116	G	A	0.299	0.2426	0.000711366	1.34084	1.13595	1.58268
rs6743661	2	32933095	T	G	0.3596	0.3081	0.00295811	1.27687	1.09086	1.49461
rs12712329	2	32942791	C	T	0.3304	0.3802	0.00391653	0.800267	0.686902	0.932342
rs2052998	2	32948356	G	A	0.3121	0.245	5.77037e-05	1.41747	1.20092	1.67306
rs12469719	2	34410890	G	A	0.3599	0.3056	0.000951012	1.2951	1.11182	1.50859
rs11896394	2	34413387	G	A	0.4356	0.3907	0.00558795	1.22148	1.05518	1.41399
rs7579205	2	34424794	A	G	0.3985	0.3504	0.00524001	1.24484	1.07164	1.44604
rs12472207	2	34430530	A	G	0.3759	0.3207	0.00114487	1.28922	1.10914	1.49855
rs1401228	2	35910255	A	G	0.4015	0.3558	0.00662898	1.23202	1.06141	1.43006
rs13414263	2	35929940	A	C	0.454	0.4032	0.00448073	1.24152	1.0734	1.43596
rs10170933	2	35947071	A	G	0.4	0.3536	0.00539805	1.23057	1.05994	1.42866
rs6755827	2	35955381	T	G	0.3985	0.3546	0.00853646	1.21719	1.04848	1.41304
rs6749172	2	35957851	C	T	0.396	0.353	0.00999708	1.2128	1.04458	1.40811
rs7584203	2	36102001	A	G	0.1949	0.1488	0.000795977	1.37695	1.13922	1.66429
rs7575563	2	36104933	A	G	0.2449	0.2051	0.00904672	1.24035	1.04706	1.4693
rs10193157	2	36108484	T	C	0.1937	0.1464	0.000516246	1.39286	1.15124	1.68518
rs1554364	2	36109679	A	C	0.4088	0.3589	0.00493995	1.22162	1.05561	1.41375
rs4510197	2	36120430	T	G	0.1934	0.1434	0.000263407	1.42221	1.17484	1.72167
rs2372417	2	36120658	C	A	0.194	0.144	0.00027412	1.42098	1.17387	1.72011
rs2177483	2	36120755	T	C	0.2511	0.2072	0.0047936	1.26278	1.06772	1.49348
rs10171463	2	36121342	T	G	0.3934	0.3162	6.64821e-06	1.39846	1.20463	1.62349
rs2968602	2	36139951	C	T	0.1893	0.1553	0.007114	1.29053	1.06676	1.56125
rs10200367	2	36563968	T	C	0.4489	0.4988	0.00381348	0.805027	0.698862	0.92732
rs17019886	2	37047741	T	G	0.3409	0.3937	0.0095462	0.801629	0.69132	0.929538
rs6738282	2	37317457	A	C	0.2095	0.1783	0.00889899	1.28954	1.07357	1.54895
rs12712526	2	37383315	G	A	0.1775	0.1418	0.0027003	1.3885	1.13746	1.69495
rs6707023	2	38140126	C	T	0.3978	0.3554	0.00863016	1.21309	1.04263	1.41142
rs17021734	2	38146714	C	T	0.3985	0.356	0.00849069	1.21207	1.04233	1.40944
rs2197561	2	38178362	C	T	0.454	0.405	0.00687674	1.21501	1.05408	1.4005
rs17021813	2	38218281	C	T	0.4963	0.4457	0.00508691	1.22719	1.06199	1.41809
rs1005213	2	40391789	G	T	0.1949	0.2429	0.00106716	0.741809	0.622003	0.884691
rs2192919	2	40394140	G	T	0.1857	0.2261	0.00423979	0.768456	0.641521	0.920506
rs7558770	2	40395982	C	T	0.2051	0.2444	0.00789437	0.78616	0.660646	0.935519
rs3828295	2	40401500	C	T	0.2025	0.2479	0.00222249	0.758539	0.637283	0.902866
rs376535	2	40411717	C	T	0.354	0.3985	0.00922396	0.820282	0.707632	0.950866
rs12104840	2	40420129	G	A	0.2083	0.2473	0.00720574	0.786823	0.661079	0.936485
rs11674102	2	40429442	A	G	0.25	0.2975	0.00425135	0.783897	0.666538	0.921921
rs4952594	2	40451209	A	G	0.2248	0.271	0.00430388	0.776077	0.655525	0.918799
rs10490208	2	40453794	A	G	0.2241	0.2745	0.00157947	0.760819	0.642651	0.900716
rs4952599	2	40468418	T	G	0.2507	0.3085	0.000469021	0.743741	0.63156	0.875848
rs11124737	2	40471407	A	G	0.2453	0.2987	0.00106237	0.75857	0.643777	0.893832
rs7602176	2	40472864	C	T	0.2394	0.2934	0.00100471	0.755867	0.641189	0.891055
rs6759076	2	40494866	A	G	0.1613	0.2025	0.00673161	0.768659	0.636926	0.927638
rs2278594	2	42343637	G	A	0.2013	0.1595	0.00860036	1.322	1.09081	1.6022
rs6733455	2	42350487	C	T	0.2025	0.1606	0.00951923	1.31081	1.0854	1.58304
rs4952944	2	43082246	A	G	0.2372	0.2801	0.00648924	0.796102	0.673385	0.941182
rs11897055	2	43109583	A	G	0.2876	0.2432	0.00987681	1.2454	1.06056	1.46246
rs10175942	2	43259164	C	T	0.4453	0.4008	0.00917788	1.21277	1.04758	1.40402
rs7591954	2	43301761	A	G	0.1328	0.1033	0.00382135	1.35558	1.07955	1.7022
rs919688	2	43884760	A	G	0.05344	0.07998	0.00388778	0.643947	0.481003	0.862091
rs7565864	2	44282325	G	A	0.1009	0.1391	0.00123509	0.697974	0.561267	0.867979
rs4953222	2	45517067	T	C	0.1287	0.09504	0.00506167	1.38469	1.10126	1.74107
rs12712944	2	45740908	C	A	0.4094	0.3593	0.00958692	1.22821	1.06033	1.42266
rs3768751	2	46346716	T	C	0.1499	0.1877	0.00444917	0.748597	0.616298	0.909296
rs10495928	2	46353166	A	G	0.1486	0.1872	0.00363396	0.74234	0.610046	0.903323
rs4953318	2	46355051	A	C	0.1883	0.2308	0.00350985	0.761293	0.636394	0.910704
rs919883	2	47248111	A	G	0.4156	0.4693	0.00491056	0.807777	0.697552	0.93542
rs3814036	2	47249239	A	G	0.3704	0.428	0.00234099	0.789765	0.679879	0.917413
rs11695048	2	47249816	C	T	0.3533	0.4073	0.00420713	0.799267	0.68703	0.92984
rs11899692	2	47468331	C	T	0.3029	0.3582	0.000539687	0.767679	0.657737	0.895998
rs10209637	2	47476816	C	T	0.3854	0.4298	0.0099776	0.833398	0.720498	0.96399
rs11894871	2	47514399	G	A	0.4153	0.4622	0.00509104	0.808032	0.698902	0.934202
rs10185866	2	47599283	T	C	0.4628	0.5201	0.00834922	0.817954	0.709421	0.943091
rs10207610	2	52073146	C	T	0.2365	0.2782	0.00986004	0.802286	0.684598	0.940206
rs6712068	2	52084316	A	G	0.174	0.2187	0.00448854	0.751702	0.627389	0.900647
rs12713160	2	52100297	G	A	0.1747	0.2243	0.00167145	0.730706	0.610636	0.874385
rs6706200	2	52102629	C	T	0.1728	0.2252	0.000821536	0.715572	0.597297	0.857267
rs984093	2	52114176	G	T	0.4364	0.4857	0.00572342	0.806077	0.697527	0.931519
rs6741100	2	52115043	G	A	0.4364	0.4858	0.00574292	0.805297	0.696817	0.930664
rs4971775	2	52187098	T	G	0.1949	0.2411	0.00356301	0.756858	0.636142	0.900482
rs2355174	2	52202951	C	T	0.2098	0.2662	0.000527195	0.727623	0.614332	0.861807
rs6756931	2	52245082	C	T	0.1726	0.2179	0.00278743	0.747032	0.622079	0.897083
rs7595947	2	52264332	G	A	0.1971	0.2468	0.00341752	0.762774	0.641283	0.907282
rs10180224	2	52298060	G	T	0.1654	0.2145	0.0024377	0.745289	0.620246	0.89554
rs13015643	2	52369737	A	C	0.273	0.3259	0.00347554	0.780592	0.666551	0.914143
rs12621097	2	52384668	C	T	0.3139	0.2721	0.00847521	1.24765	1.06257	1.46498
rs12622126	2	52476027	T	G	0.3328	0.2875	0.00775836	1.2416	1.06107	1.45286
rs12472885	2	52479251	A	G	0.3275	0.3902	0.000840423	0.756222	0.648352	0.882039
rs7607212	2	52520921	G	T	0.119	0.1531	0.00661552	0.743626	0.601406	0.919477
rs1424788	2	52529983	T	C	0.1759	0.2231	0.00182459	0.744836	0.618681	0.896717
rs12475021	2	52535407	T	G	0.09297	0.1216	0.0088682	0.738648	0.583012	0.935831
rs12464727	2	52549472	G	A	0.08394	0.1164	0.0023751	0.693859	0.543001	0.886628
rs2081375	2	52572167	C	T	0.1711	0.2161	0.00273271	0.752731	0.62499	0.906579
rs11904782	2	52578154	C	T	0.1632	0.2122	0.00100043	0.727688	0.601885	0.879785
rs3109948	2	52582658	T	C	0.2138	0.2636	0.00451779	0.769478	0.64788	0.913899
rs7590476	2	52586559	C	T	0.1635	0.2131	0.000817135	0.724918	0.600355	0.875326
rs11890083	2	52594480	T	G	0.1759	0.2184	0.00460006	0.768942	0.639757	0.924212
rs17042835	2	52596531	G	A	0.1732	0.2184	0.00246844	0.754227	0.626933	0.907366
rs10169856	2	52616656	T	C	0.1772	0.2189	0.00578435	0.775479	0.645932	0.931008
rs6545542	2	56331375	A	G	0.1026	0.1299	0.00715682	0.738651	0.585901	0.931225
rs1814277	2	56408030	G	A	0.2343	0.2739	0.00963793	0.808927	0.686718	0.952884
rs197085	2	59941799	C	T	0.2306	0.1972	0.00910398	1.2637	1.05709	1.51069
rs1510478	2	60790985	G	A	0.3304	0.3729	0.00795312	0.819036	0.704011	0.952855
rs11695621	2	62220914	T	C	0.07226	0.09799	0.00963206	0.699193	0.53789	0.908869
rs10168461	2	63917221	A	G	0.201	0.2538	0.00208147	0.754588	0.635819	0.895543
rs7600106	2	66272243	A	C	0.04599	0.07092	0.00535613	0.625418	0.455099	0.859478
rs17032567	2	67041677	G	A	0.4759	0.4091	0.000962883	1.31821	1.13794	1.52702
rs11673753	2	69368247	G	T	0.3372	0.2866	0.00532963	1.27808	1.09275	1.49485
rs4488695	2	69370976	A	G	0.3511	0.2952	0.00214953	1.30111	1.11462	1.51881
rs2589513	2	71943247	G	T	0.05766	0.08501	0.00807943	0.670717	0.504883	0.891021
rs10209859	2	73204824	C	T	0.4175	0.4693	0.0049162	0.806137	0.697992	0.931038
rs17008541	2	73210411	T	C	0.3949	0.3398	0.000821321	1.29576	1.11581	1.50473
rs893258	2	73219922	C	T	0.4073	0.4664	0.001573	0.781743	0.676452	0.903423
rs12233055	2	73226090	A	G	0.4088	0.4634	0.00398626	0.798378	0.691524	0.921742
rs732180	2	73226259	G	A	0.4088	0.464	0.00349831	0.79601	0.689401	0.919104
rs6546796	2	73247148	C	A	0.3917	0.4403	0.00957197	0.817604	0.707753	0.944506
rs17008608	2	73259564	A	G	0.405	0.3495	0.00116943	1.29448	1.11536	1.50236
rs6710739	2	73278990	T	C	0.3876	0.4439	0.00282794	0.791903	0.685324	0.915056
rs10180995	2	73310099	C	T	0.3876	0.445	0.00233607	0.788013	0.681844	0.910713
rs1430351	2	73330954	T	C	0.3949	0.451	0.00300751	0.792905	0.6864	0.915937
rs1430349	2	73333985	C	T	0.3934	0.4504	0.00261335	0.790654	0.684566	0.913183
rs1864488	2	73339708	G	A	0.3847	0.4385	0.00442372	0.797602	0.689549	0.922587
rs6710755	2	73343973	C	T	0.3847	0.438	0.00479683	0.799395	0.691152	0.92459
rs2115916	2	73352605	A	C	0.3657	0.4295	0.000844127	0.770327	0.666715	0.890039
rs9989755	2	73361948	T	C	0.4533	0.3955	0.00569825	1.23188	1.06505	1.42484
rs2043100	2	73374096	T	C	0.4387	0.38	0.00590316	1.23582	1.06901	1.42867
rs768851	2	73378241	G	A	0.4387	0.3802	0.00592704	1.23529	1.06854	1.42805
rs940296	2	74200833	T	C	0.2067	0.2568	0.000876853	0.744497	0.62498	0.88687
rs4852324	2	74202578	T	C	0.1985	0.2438	0.00225658	0.76168	0.638374	0.908805
rs6714060	2	74210442	C	T	0.1461	0.1972	0.000331438	0.698858	0.575598	0.848514
rs6546883	2	74217856	A	G	0.1467	0.1978	0.000316968	0.699146	0.576102	0.848469
rs6546886	2	74245777	T	C	0.0981	0.1293	0.00379568	0.721666	0.574167	0.907057
rs10198884	2	74268578	A	G	0.09781	0.1263	0.0073751	0.738276	0.586785	0.928877
rs4853007	2	74272257	A	C	0.09854	0.1269	0.00756475	0.740083	0.58851	0.930696
rs4338985	2	74294282	C	T	0.09824	0.1259	0.00945569	0.744985	0.592036	0.937448
rs10164943	2	74306056	G	A	0.1	0.1275	0.00965317	0.747827	0.595194	0.939602
rs1861430	2	75470713	G	A	0.2993	0.3453	0.00663709	0.809848	0.692512	0.947065
rs7576919	2	75471057	T	C	0.3026	0.3475	0.00895262	0.813761	0.695655	0.951919
rs17011008	2	75521456	A	C	0.07664	0.1039	0.00784302	0.693421	0.535934	0.897187
rs4490221	2	77848881	G	T	0.1942	0.1566	0.00985916	1.28375	1.06447	1.54819
rs13388243	2	78301575	C	A	0.2226	0.1871	0.00830304	1.27269	1.06149	1.52593
rs13407231	2	79433627	C	T	0.419	0.3731	0.00462766	1.25671	1.08371	1.45732
rs1434173	2	79593298	A	G	0.327	0.2739	0.00319686	1.27492	1.08853	1.49323
rs13414982	2	85881464	T	C	0.2219	0.2695	0.00749377	0.781205	0.661542	0.922513
rs3024831	2	85884384	T	C	0.224	0.2754	0.00384715	0.76783	0.650729	0.906003
rs7316	2	85886013	T	C	0.2234	0.2757	0.00321087	0.763908	0.64744	0.901328
rs13019346	2	88509321	T	C	0.365	0.3144	0.00730168	1.24093	1.06868	1.44096
rs3112992	2	95784975	C	T	0.4335	0.4965	0.00214828	0.783495	0.678142	0.905214
rs3112998	2	95822447	G	A	0.4204	0.4917	0.000466383	0.758541	0.656577	0.876341
rs2320625	2	95862736	C	T	0.4349	0.4965	0.0027487	0.788244	0.682309	0.910627
rs2278067	2	95955680	G	T	0.4445	0.3778	0.000582442	1.3072	1.13019	1.51193
rs2113418	2	95988849	A	G	0.4306	0.4858	0.00769449	0.809202	0.700622	0.934609
rs1724120	2	96809331	C	T	0.2926	0.2482	0.00465145	1.26798	1.07809	1.49131
rs3751807	2	96912147	G	A	0.1146	0.1511	0.00230715	0.705557	0.568302	0.875961
rs3770239	2	96918245	A	G	0.1701	0.2066	0.00669817	0.772254	0.641444	0.929739
rs3214060	2	96952601	G	A	0.07226	0.09799	0.00807887	0.701199	0.539967	0.910575
rs908672	2	99537569	G	A	0.365	0.317	0.0085146	1.22848	1.05549	1.42982
rs17024686	2	101346959	A	C	0.3591	0.4126	0.00387779	0.81197	0.70196	0.939221
rs7582332	2	101376496	C	T	0.437	0.3843	0.00723335	1.22612	1.05987	1.41845
rs6740105	2	101378095	T	C	0.3982	0.4545	0.00543868	0.81857	0.70902	0.945046
rs10166048	2	101395850	A	G	0.3202	0.3717	0.00416215	0.804104	0.691151	0.935516
rs10194413	2	101518910	T	C	0.2912	0.34	0.00787403	0.811179	0.695724	0.945794
rs356647	2	101547520	C	T	0.2453	0.2926	0.00681359	0.801073	0.680947	0.94239
rs3754675	2	101549843	T	C	0.2511	0.2993	0.00593809	0.798135	0.67885	0.938379
rs11898628	2	101751685	A	G	0.1693	0.1316	0.00475328	1.34053	1.09611	1.63946
rs2165426	2	101753234	G	A	0.1701	0.1318	0.00405577	1.34604	1.10067	1.64612
rs6749166	2	101761744	C	T	0.3496	0.2999	0.00425836	1.23621	1.0653	1.43454
rs1192794	2	101898222	G	A	0.1591	0.12	0.00347713	1.37428	1.11734	1.6903
rs6543026	2	101926957	T	C	0.1591	0.1204	0.00380192	1.36868	1.113	1.6831
rs7603471	2	102029739	A	G	0.3243	0.3706	0.00515996	0.802259	0.689875	0.932952
rs908134	2	102032791	T	C	0.1219	0.1629	0.00109372	0.699321	0.568359	0.860459
rs7569002	2	102155961	G	A	0.1161	0.08737	0.0021539	1.43997	1.13464	1.82747
rs7561182	2	102160250	C	T	0.1153	0.08737	0.00261259	1.42949	1.12619	1.81448
rs1922296	2	102822879	C	T	0.3424	0.3907	0.00600702	0.816179	0.704653	0.945355
rs1922292	2	102829013	C	A	0.3416	0.3891	0.00708607	0.819033	0.707181	0.948576
rs2287040	2	102852980	C	T	0.3012	0.3459	0.00941108	0.816439	0.702225	0.949228
rs11692230	2	102855065	A	G	0.3143	0.363	0.00503288	0.80525	0.693732	0.934694
rs3769499	2	106481445	G	A	0.1082	0.07969	0.00895482	1.39344	1.08427	1.79076
rs6708041	2	106654006	G	A	0.0781	0.05254	0.00415803	1.55009	1.15609	2.07838
rs1448190	2	112375963	A	C	0.2715	0.2279	0.00921174	1.25635	1.06438	1.48294
rs17050103	2	119427742	A	G	0.1343	0.1755	0.00184333	0.72789	0.595462	0.88977
rs4848111	2	121475836	A	G	0.1701	0.1334	0.00354455	1.37069	1.11812	1.68031
rs13400652	2	123395877	C	T	0.4635	0.4038	0.00170452	1.27802	1.1032	1.48054
rs6749889	2	123503566	T	C	0.08272	0.1087	0.00934665	0.726327	0.568165	0.928517
rs2043885	2	124856339	T	C	0.4642	0.513	0.00848824	0.818377	0.710258	0.942954
rs1406662	2	124948463	T	C	0.2061	0.2497	0.00611131	0.777512	0.654135	0.924159
rs17013442	2	126987912	A	G	0.1118	0.1485	0.00888509	0.714635	0.572018	0.89281
rs10929011	2	127035725	T	C	0.1547	0.1966	0.00995028	0.745086	0.614974	0.902727
rs360259	2	127056534	G	A	0.1642	0.2073	0.00820181	0.745778	0.617719	0.900385
rs360323	2	127085797	C	T	0.1701	0.2172	0.00345966	0.72925	0.605125	0.878836
rs359683	2	127102573	C	T	0.1701	0.2166	0.00392026	0.731147	0.606473	0.88145
rs10496656	2	127113672	A	C	0.1682	0.2137	0.0048267	0.734031	0.607626	0.886731
rs359687	2	127115202	C	T	0.1674	0.2137	0.00378331	0.73078	0.605614	0.881816
rs360385	2	127120893	G	A	0.1679	0.2137	0.00415672	0.733291	0.607798	0.884695
rs168604	2	127123647	T	C	0.1664	0.2119	0.00452147	0.734398	0.608562	0.886253
rs359697	2	127124505	A	C	0.1672	0.211	0.00602667	0.74196	0.614669	0.895611
rs7600474	2	127133165	G	T	0.1701	0.2131	0.00753598	0.747738	0.62005	0.90172
rs359690	2	127139060	T	C	0.1711	0.2131	0.00922912	0.75295	0.624446	0.9079
rs12998429	2	127167247	T	C	0.1416	0.1848	0.00368825	0.719065	0.588251	0.878968
rs10928857	2	127218915	T	C	0.09489	0.1316	0.00548208	0.68594	0.543327	0.865986
rs6431176	2	127533079	C	T	0.3438	0.3991	0.0023951	0.783316	0.674949	0.90908
rs2315595	2	133272901	A	G	0.2562	0.2078	0.00236669	1.3083	1.10237	1.55271
rs4606980	2	133275867	T	C	0.268	0.2218	0.00430601	1.29172	1.08737	1.53447
rs11889041	2	133276480	T	C	0.2686	0.2214	0.00335382	1.29915	1.0943	1.54234
rs4954338	2	133278691	A	G	0.2673	0.2214	0.00436331	1.29	1.08609	1.5322
rs17396006	2	133331994	G	A	0.1759	0.2131	0.00735846	0.785183	0.656418	0.939207
rs3109156	2	133346235	A	C	0.2438	0.2887	0.00286102	0.780999	0.663491	0.91932
rs2874399	2	134245403	C	T	0.3182	0.3678	0.0044766	0.801949	0.689016	0.933392
rs4953902	2	134876049	A	C	0.3158	0.3642	0.00688285	0.803111	0.691602	0.9326
rs1111961	2	134880830	A	G	0.3248	0.3712	0.00951754	0.811205	0.699025	0.941388
rs16830502	2	135130826	G	A	0.08333	0.1116	0.00935795	0.710631	0.554043	0.911474
rs2165064	2	135158382	A	G	0.4393	0.3825	0.00196717	1.26165	1.09074	1.45935
rs4954580	2	136986303	C	T	0.3523	0.3942	0.00665463	0.828251	0.713306	0.961717
rs6430608	2	136989136	T	C	0.3536	0.3943	0.00795837	0.832091	0.716551	0.966262
rs4440020	2	136990327	A	G	0.3526	0.3948	0.00610056	0.826657	0.7119	0.959914
rs10202310	2	136998168	C	T	0.3533	0.3943	0.00767014	0.83137	0.716141	0.96514
rs6745602	2	137072784	C	A	0.1577	0.1263	0.0086989	1.32027	1.07539	1.62091
rs4954609	2	137169495	G	A	0.2788	0.3197	0.00854175	0.800183	0.682352	0.938363
rs13401318	2	137177456	C	T	0.2788	0.3209	0.0069259	0.795881	0.678776	0.933188
rs1649570	2	137622581	C	T	0.4277	0.474	0.0093118	0.824146	0.713125	0.952451
rs1649571	2	137622996	T	G	0.4277	0.4758	0.0067487	0.818661	0.70858	0.945843
rs11884290	2	137719211	G	A	0.1195	0.1594	0.00376515	0.72138	0.584842	0.889794
rs10469593	2	141023643	T	C	0.4467	0.497	0.00854494	0.805503	0.698136	0.929382
rs1492393	2	141032476	G	A	0.3187	0.3676	0.00638036	0.802932	0.691899	0.931783
rs654051	2	141083159	G	T	0.239	0.2825	0.00831145	0.797465	0.677687	0.938413
rs354706	2	143886216	C	T	0.2832	0.2379	0.00878403	1.25245	1.0628	1.47595
rs13382811	2	145223620	C	T	0.2781	0.2409	0.00838819	1.23307	1.04437	1.45587
rs11883829	2	145519623	G	A	0.2764	0.2382	0.00727241	1.2567	1.06255	1.48631
rs10204857	2	146154475	A	G	0.4044	0.3566	0.00596048	1.23188	1.06289	1.42773
rs6721116	2	146156197	A	G	0.4041	0.356	0.00574009	1.23379	1.06434	1.43022
rs7585613	2	151741365	C	T	0.1718	0.2119	0.00315182	0.765197	0.639974	0.914923
rs7558214	2	151741406	G	A	0.1715	0.211	0.00372011	0.771289	0.646103	0.92073
rs13010870	2	151765163	C	T	0.4482	0.3932	0.00954539	1.23371	1.06467	1.42959
rs6433123	2	151890819	C	T	0.3314	0.3813	0.00584116	0.813078	0.698853	0.945973
rs16836410	2	155143238	A	C	0.04599	0.06907	0.00584031	0.622373	0.450585	0.859658
rs4667811	2	163515417	G	T	0.3155	0.2662	0.00422247	1.25429	1.06918	1.47143
rs1462163	2	164333146	C	T	0.3569	0.4084	0.00860291	0.813903	0.703255	0.94196
rs7599374	2	167925954	A	G	0.4197	0.3725	0.00311809	1.24571	1.07486	1.44372
rs7607028	2	167961457	G	A	0.4394	0.3991	0.00942911	1.20882	1.04674	1.396
rs820007	2	174123273	A	C	0.2844	0.3369	0.000712643	0.772787	0.660535	0.904116
rs10497424	2	174840107	T	C	0.4773	0.4338	0.00881231	1.21087	1.04887	1.39789
rs1982235	2	176047906	T	G	0.3774	0.4386	0.000443015	0.770291	0.664945	0.892327
rs920094	2	178938805	C	T	0.06861	0.09917	0.0066756	0.670146	0.515637	0.870953
rs6433712	2	178957158	C	T	0.07664	0.111	0.00137328	0.67227	0.525627	0.859826
rs334066	2	179003272	T	C	0.0781	0.1092	0.00342139	0.696225	0.544478	0.890264
rs334074	2	179011166	A	G	0.07883	0.108	0.00593659	0.704628	0.549419	0.903684
rs7419749	2	179071826	A	G	0.2066	0.2497	0.00470897	0.763718	0.640434	0.910733
rs1434080	2	179156878	C	T	0.2646	0.3076	0.00759459	0.796471	0.678706	0.934671
rs11680778	2	179160218	G	A	0.4066	0.4539	0.00787738	0.80705	0.69623	0.935509
rs4233772	2	184341553	A	G	0.09854	0.07379	0.00774997	1.39415	1.07806	1.80292
rs12465769	2	184909956	G	A	0.1737	0.2157	0.00951034	0.785798	0.656251	0.940919
rs12465214	2	185198135	A	C	0.4489	0.3948	0.00349755	1.24067	1.0761	1.43041
rs2194509	2	186281516	A	G	0.3825	0.4457	0.00181568	0.786873	0.679868	0.910718
rs4667046	2	186434458	C	T	0.2526	0.3028	0.00372134	0.774923	0.658254	0.91227
rs7421775	2	189881677	T	C	0.3066	0.3518	0.00757742	0.804861	0.692011	0.936115
rs7419983	2	189881888	C	T	0.365	0.4174	0.00472904	0.805219	0.695461	0.932298
rs7579312	2	189882685	C	T	0.1569	0.1281	0.00996138	1.30914	1.06502	1.60923
rs7568054	2	190497896	A	G	0.04672	0.06907	0.00780494	0.652285	0.475804	0.894225
rs1902745	2	194017714	C	A	0.04357	0.07177	0.00236129	0.591029	0.426289	0.819435
rs7421656	2	195352886	T	C	0.291	0.3491	0.0020593	0.772538	0.662493	0.900864
rs2360101	2	195362314	T	C	0.3102	0.3654	0.00443646	0.791534	0.681413	0.91945
rs1849067	2	195967073	T	C	0.3489	0.3011	0.00939224	1.24807	1.06755	1.45913
rs4850695	2	197153259	A	G	0.08832	0.06139	0.00718389	1.48786	1.12647	1.96518
rs6725009	2	197190821	C	T	0.07883	0.05313	0.00793164	1.52561	1.13773	2.04572
rs1729413	2	201086663	T	G	0.3679	0.4179	0.0052657	0.812996	0.700313	0.94381
rs17385875	2	202837158	G	A	0.1299	0.09563	0.0051794	1.3983	1.11754	1.7496
rs1477032	2	202875696	G	A	0.2182	0.2615	0.00922278	0.78715	0.665088	0.931614
rs1921788	2	206062549	C	T	0.2358	0.2025	0.00934341	1.24812	1.0501	1.48349
rs12611509	2	210215272	T	G	0.1796	0.2226	0.00156982	0.744824	0.620813	0.893607
rs1470498	2	210219690	T	C	0.1798	0.2226	0.0016822	0.746152	0.621906	0.895221
rs12623783	2	210241321	A	G	0.1839	0.2208	0.00535885	0.775428	0.646823	0.929604
rs7568858	2	210243583	A	G	0.1843	0.2204	0.00763112	0.781448	0.650854	0.938246
rs6435526	2	210269845	T	G	0.1883	0.2226	0.00902886	0.791271	0.661147	0.947006
rs17207529	2	214917099	C	T	0.3985	0.3453	0.00377241	1.2567	1.08283	1.4585
rs11687649	2	214933509	G	A	0.3591	0.2969	0.000462399	1.33733	1.14591	1.56073
rs7561816	2	214968118	G	A	0.4423	0.3817	0.00111855	1.28793	1.11099	1.49306
rs2052440	2	215107556	C	A	0.5095	0.4628	0.00900158	1.21289	1.04939	1.40187
rs1912183	2	215124975	G	A	0.4253	0.4751	0.00829229	0.822416	0.712769	0.948929
rs10439348	2	215147973	A	G	0.4307	0.4811	0.00692264	0.818515	0.709112	0.944796
rs2052442	2	215159153	C	T	0.5285	0.4764	0.0039092	1.23588	1.06998	1.4275
rs4365463	2	216778244	C	A	0.2737	0.2332	0.00335151	1.29373	1.09423	1.52961
rs10932631	2	216779667	G	A	0.2836	0.2349	0.000696244	1.33973	1.13577	1.58032
rs6435938	2	217186171	G	T	0.265	0.2166	0.00327077	1.29158	1.09234	1.52715
rs10932726	2	218582843	A	G	0.2955	0.2521	0.00658776	1.25479	1.06785	1.47446
rs6746015	2	218892066	G	T	0.3433	0.2993	0.0090552	1.21728	1.04517	1.41772
rs1863703	2	219544388	A	G	0.07154	0.04664	0.0072509	1.54828	1.13769	2.10706
rs16859180	2	219553468	C	T	0.0708	0.04664	0.00910191	1.53115	1.12604	2.08202
rs12993599	2	219563602	G	A	0.0708	0.04664	0.00910191	1.53115	1.12604	2.08202
rs2272192	2	219609762	G	A	0.0708	0.04669	0.0093142	1.52923	1.12462	2.07942
rs4553816	2	221271128	T	C	0.3587	0.3085	0.00328215	1.2612	1.08258	1.46928
rs634813	2	221750516	A	G	0.3438	0.3973	0.00381991	0.805163	0.694495	0.933466
rs13405578	2	222695048	A	G	0.07883	0.1074	0.00763068	0.692717	0.53831	0.891413
rs10932929	2	222733842	C	A	0.0776	0.1068	0.00650249	0.687458	0.533946	0.885105
rs2396040	2	224932899	G	A	0.05036	0.07379	0.00669185	0.663955	0.487833	0.903662
rs16865871	2	225227247	A	G	0.3686	0.3194	0.00520617	1.2447	1.07154	1.44584
rs16865939	2	225260372	G	A	0.2102	0.1629	0.00152569	1.37266	1.14019	1.65252
rs6755969	2	228463310	G	A	0.2555	0.2074	0.00185576	1.31271	1.10517	1.55923
rs10207659	2	228465580	G	A	0.2212	0.173	0.000842814	1.36285	1.13606	1.63492
rs6725452	2	228465987	T	C	0.2562	0.2125	0.00492073	1.27804	1.07676	1.51695
rs13009733	2	228532825	C	A	0.2591	0.2149	0.0044478	1.26697	1.06929	1.50121
rs13383658	2	228537398	A	C	0.2642	0.221	0.0059997	1.25299	1.05925	1.48216
rs13394080	2	231515970	T	C	0.1255	0.09408	0.00338471	1.44447	1.1429	1.82561
rs11903702	2	231520821	G	T	0.1321	0.1039	0.00885003	1.37688	1.09686	1.72839
rs6758989	2	232236627	A	G	0.4591	0.5065	0.00668911	0.827026	0.717152	0.953732
rs7598759	2	232321956	T	C	0.3635	0.4126	0.00325455	0.794404	0.684972	0.921319
rs12053462	2	234587639	A	G	0.1477	0.1071	0.000972493	1.47055	1.18321	1.82768
rs12472689	2	234589616	C	T	0.1474	0.1063	0.000803524	1.48093	1.19133	1.84093
rs12474980	2	234600116	G	A	0.1477	0.1068	0.000995615	1.46764	1.18239	1.8217
rs17862866	2	234610912	A	G	0.2686	0.2261	0.00912007	1.277	1.0795	1.51064
rs4663325	2	234616357	C	T	0.1657	0.124	0.00142812	1.43047	1.16309	1.75932
rs4663326	2	234616571	A	G	0.1474	0.1057	0.000739667	1.48655	1.19632	1.8472
rs7572563	2	234617236	G	A	0.2686	0.2261	0.00912007	1.277	1.0795	1.51064
rs4663327	2	234617632	G	A	0.1657	0.124	0.00142812	1.43047	1.16309	1.75932
rs2013018	2	234621157	T	C	0.1528	0.1093	0.000546259	1.49261	1.20434	1.84988
rs4556969	2	234621404	C	T	0.1526	0.1092	0.000549513	1.49193	1.20385	1.84895
rs3755321	2	234621825	T	C	0.1526	0.1092	0.000549513	1.49193	1.20385	1.84895
rs17862870	2	234622742	G	A	0.1528	0.1092	0.000520799	1.49458	1.20594	1.8523
rs4663945	2	234623117	G	A	0.153	0.1092	0.000489635	1.49724	1.20804	1.85567
rs17868334	2	234624817	A	G	0.1526	0.1089	0.000511316	1.49697	1.2076	1.85567
rs17863792	2	234625126	G	A	0.1526	0.1092	0.000549513	1.49193	1.20385	1.84895
rs3806591	2	234626199	T	C	0.1465	0.1052	0.000715767	1.49219	1.19598	1.86176
rs3732218	2	234627304	G	A	0.1613	0.1163	0.000493708	1.48593	1.20467	1.83286
rs904856	2	234628647	A	G	0.1562	0.1145	0.00101753	1.45757	1.17896	1.80202
rs12468543	2	234629239	A	G	0.162	0.1181	0.000713713	1.46622	1.19018	1.80628
rs12479208	2	234630900	C	T	0.162	0.1176	0.000617814	1.4725	1.19503	1.81441
rs4663964	2	234650236	C	T	0.1628	0.1182	0.000616166	1.47267	1.19548	1.81413
rs4663968	2	234655144	T	C	0.1625	0.1172	0.000492678	1.48419	1.20416	1.82934
rs4663333	2	234655303	G	T	0.2818	0.2385	0.00972714	1.27188	1.07769	1.50106
rs12466997	2	234656517	T	C	0.1608	0.1177	0.000947729	1.4532	1.17933	1.79066
rs17863798	2	234656735	C	T	0.164	0.1192	0.000681815	1.46269	1.18984	1.79809
rs10179091	2	234657983	T	C	0.28	0.2367	0.00965958	1.27295	1.07826	1.50279
rs7556676	2	234658250	A	G	0.28	0.2367	0.00965958	1.27295	1.07826	1.50279
rs12052787	2	234666581	C	T	0.1628	0.1187	0.00069412	1.46641	1.19065	1.80604
rs3755319	2	234667582	A	C	0.2796	0.2361	0.00887782	1.27767	1.08133	1.50967
rs3771342	2	234672663	G	T	0.1628	0.1187	0.00069412	1.46641	1.19065	1.80604
rs17868342	2	234673516	C	A	0.1628	0.1187	0.00069412	1.46641	1.19065	1.80604
rs12479045	2	234673588	G	C	0.1628	0.1187	0.00069412	1.46641	1.19065	1.80604
rs28903985	2	234959167	G	A	0.1015	0.07261	0.0038362	1.44254	1.11367	1.86852
rs11563197	2	234960021	C	T	0.1007	0.07202	0.00404063	1.44312	1.11329	1.87066
rs11562947	2	234968514	T	C	0.1015	0.0721	0.0033693	1.45358	1.12166	1.88372
rs7557035	2	234979872	A	G	0.1905	0.2397	0.00190023	0.754178	0.63305	0.898482
rs10929333	2	234990853	A	G	0.1	0.07261	0.00706092	1.40972	1.09004	1.82314
rs2136261	2	235308752	T	C	0.4358	0.4847	0.00963458	0.811175	0.702581	0.936553
rs4663507	2	235704072	C	T	0.4599	0.5083	0.0026508	0.807488	0.699412	0.932265
rs7561280	2	236001347	G	A	0.2496	0.2916	0.0065874	0.795383	0.67598	0.935876
rs4663563	2	236194197	C	T	0.119	0.1499	0.00808727	0.754613	0.609892	0.933675
rs10191920	2	236431095	T	C	0.06934	0.1021	0.00680106	0.700605	0.540281	0.908505
rs7585649	2	238891131	G	A	0.1276	0.09032	0.00180303	1.45185	1.15065	1.83191
rs11695472	2	239040708	A	C	0.06934	0.1015	0.0041227	0.657605	0.502971	0.859779
rs7602358	2	239055828	T	G	0.08041	0.1157	0.00175815	0.655319	0.510569	0.841107
rs7605194	2	239059484	C	T	0.04964	0.07438	0.00786673	0.635866	0.467024	0.86575
rs7588480	2	239059902	C	T	0.05547	0.08501	0.00269479	0.62128	0.464732	0.830562
rs2278737	2	239079542	A	G	0.08686	0.1187	0.00630253	0.698466	0.548996	0.888632
rs13383709	2	239547028	A	G	0.3445	0.2934	0.00556692	1.25211	1.07368	1.46019
rs4073751	2	239878079	C	A	0.1182	0.08796	0.00908839	1.35835	1.07489	1.71657
rs6735606	2	241659876	G	A	0.1977	0.1535	0.00278655	1.33484	1.10743	1.60895
rs6705421	2	242212672	G	A	0.1642	0.2043	0.00683904	0.764128	0.637825	0.915442
rs6745662	2	242259614	A	G	0.164	0.2043	0.00649237	0.762923	0.636703	0.914164
rs4675965	2	242279983	C	T	0.1642	0.2037	0.00771087	0.766952	0.640194	0.918809
rs1006309	2	242360245	G	T	0.1591	0.1983	0.00751609	0.763183	0.635532	0.916473
rs193081	3	340919	A	G	0.3465	0.3888	0.00935536	0.811915	0.699031	0.943029
rs1846466	3	1192829	T	G	0.1098	0.07988	0.00739524	1.38307	1.09064	1.7539
rs7636546	3	1717845	A	G	0.1342	0.1704	0.00697688	0.756448	0.619772	0.923265
rs13314366	3	2617404	A	C	0.3575	0.3121	0.00656067	1.227	1.05342	1.42919
rs2728056	3	2617954	C	A	0.338	0.2904	0.00315805	1.24425	1.06734	1.45049
rs330246	3	3572511	T	C	0.3533	0.3989	0.00795354	0.807584	0.695902	0.937188
rs2648481	3	4122269	T	C	0.173	0.2133	0.00883882	0.76779	0.638922	0.92265
rs4684448	3	4896495	A	G	0.3387	0.392	0.00394983	0.798156	0.688836	0.924825
rs7623046	3	7510856	G	A	0.5226	0.4675	0.00447182	1.23679	1.07075	1.42856
rs7623055	3	7510891	T	G	0.4036	0.4581	0.00439443	0.804847	0.695444	0.931462
rs13316251	3	8636293	C	T	0.1891	0.2296	0.00687112	0.783038	0.656739	0.933626
rs7631882	3	8645381	A	G	0.2226	0.2656	0.00494127	0.789418	0.668235	0.932578
rs164956	3	8684764	A	G	0.1679	0.222	0.0003874	0.712504	0.593346	0.855592
rs2960421	3	12322628	A	G	0.3869	0.4397	0.00930776	0.819574	0.708892	0.947537
rs12485478	3	12351223	A	G	0.2738	0.2343	0.00973865	1.23318	1.04405	1.45657
rs12497191	3	12390135	A	G	0.2839	0.2411	0.00486672	1.25441	1.06341	1.4797
rs12629751	3	12399407	C	T	0.2839	0.245	0.00994321	1.22691	1.04086	1.44621
rs2938387	3	12439387	T	C	0.5241	0.4716	0.00781773	1.22331	1.05817	1.41422
rs6442333	3	12864386	T	C	0.3635	0.4103	0.00534161	0.805887	0.695306	0.934056
rs7629133	3	12866725	C	T	0.3421	0.3859	0.00780934	0.811596	0.698351	0.943205
rs3732680	3	12873265	A	G	0.4139	0.464	0.00434439	0.800426	0.692049	0.925774
rs6765254	3	13100249	T	C	0.2149	0.1753	0.00884231	1.31702	1.09721	1.58087
rs357161	3	13207536	G	A	0.4949	0.4445	0.00265465	1.27148	1.09426	1.4774
rs4419364	3	16146964	C	A	0.4401	0.3949	0.00569417	1.22698	1.06155	1.41819
rs11128793	3	16551795	C	A	0.3496	0.2934	0.00350873	1.25253	1.08017	1.45239
rs13093768	3	16567340	A	G	0.09197	0.06316	0.00419459	1.47757	1.13407	1.92511
rs13097853	3	16573140	C	T	0.09051	0.0608	0.00271594	1.51425	1.15742	1.98109
rs7432188	3	18095128	C	T	0.4415	0.4858	0.00654034	0.82615	0.716825	0.952149
rs6577628	3	18327346	G	T	0.2182	0.2615	0.00920524	0.788937	0.663197	0.938516
rs4858754	3	20116934	T	C	0.4285	0.474	0.00829521	0.846276	0.735845	0.97328
rs13323791	3	20141522	A	G	0.4182	0.4634	0.00970863	0.846524	0.735351	0.974504
rs9857925	3	20436149	A	G	0.4321	0.3843	0.00753782	1.22048	1.05577	1.41088
rs259532	3	21930938	T	C	0.2628	0.304	0.00919594	0.797184	0.678916	0.936054
rs17010054	3	21947772	G	A	0.1175	0.1494	0.0078099	0.741846	0.599584	0.917861
rs259544	3	21953965	C	T	0.2379	0.2799	0.00614211	0.788452	0.668995	0.929238
rs6784586	3	31503032	G	A	0.4	0.441	0.00858477	0.817245	0.704408	0.948158
rs11129451	3	31510258	C	T	0.4175	0.4587	0.00844684	0.81458	0.70184	0.945429
rs12629727	3	32355865	A	G	0.2617	0.318	0.00343943	0.778666	0.665709	0.91079
rs548933	3	34846048	T	C	0.3007	0.2544	0.00648371	1.27581	1.08285	1.50316
rs11129640	3	35142511	G	T	0.3385	0.291	0.00369279	1.26761	1.08516	1.48074
rs6786233	3	35144053	C	A	0.3372	0.2904	0.0040708	1.26387	1.08221	1.47603
rs728082	3	36450379	A	G	0.4386	0.4835	0.00761804	0.819866	0.709931	0.946824
rs6775506	3	36466050	A	G	0.3664	0.4238	0.000706497	0.774166	0.667921	0.897311
rs4678878	3	36470307	C	T	0.4051	0.4569	0.00241614	0.796798	0.68928	0.921087
rs1598529	3	36477116	C	T	0.3949	0.4469	0.00226361	0.79488	0.687076	0.919598
rs870445	3	36488495	T	C	0.399	0.454	0.0058216	0.802559	0.69484	0.926977
rs1456079	3	36491641	C	T	0.3949	0.4481	0.00778504	0.808451	0.699947	0.933774
rs6797696	3	36556725	C	T	0.3496	0.2963	0.00336175	1.26638	1.09001	1.47127
rs4678888	3	36590098	G	T	0.2883	0.2426	0.00886492	1.25006	1.06563	1.4664
rs9817732	3	36595444	T	C	0.3394	0.2869	0.00331898	1.26649	1.08917	1.47267
rs2176994	3	36624641	G	A	0.3387	0.2855	0.00292413	1.27183	1.09283	1.48014
rs9311137	3	36842884	T	G	0.2416	0.1936	0.00406518	1.3034	1.09428	1.55248
rs4678553	3	36846786	G	A	0.2409	0.1936	0.00466139	1.29781	1.08959	1.54581
rs7646422	3	36848743	C	T	0.2409	0.1936	0.00466139	1.29781	1.08959	1.54581
rs4678554	3	36855613	C	T	0.2985	0.25	0.00815812	1.24559	1.06142	1.46171
rs4404400	3	36921795	T	C	0.5029	0.4593	0.00556836	1.2278	1.0614	1.42029
rs11708164	3	36943118	C	T	0.5	0.4528	0.00288446	1.24772	1.07822	1.44386
rs1053006	3	37224099	G	A	0.1234	0.0915	0.00329165	1.38423	1.09429	1.75099
rs6773378	3	37414439	A	C	0.4599	0.5065	0.00879561	0.828288	0.718528	0.954816
rs13066950	3	37453112	G	T	0.4445	0.4953	0.0045015	0.814071	0.705612	0.939202
rs197721	3	37510036	C	A	0.1279	0.09645	0.00530124	1.36161	1.08081	1.71538
rs2559894	3	37582867	C	T	0.1628	0.1269	0.00546233	1.31716	1.07479	1.61418
rs7372943	3	38721160	A	T	0.2219	0.2663	0.00710784	0.800846	0.679293	0.94415
rs10510699	3	39335450	G	A	0.05474	0.08452	0.00673875	0.653539	0.488806	0.87379
rs1078008	3	42553095	T	C	0.04532	0.07202	0.00561842	0.620056	0.451215	0.852077
rs16810	3	42571729	C	T	0.3197	0.375	0.00776707	0.799409	0.686496	0.930894
rs6764042	3	46059139	T	G	0.3436	0.392	0.00813881	0.821969	0.707093	0.955509
rs13060901	3	46072006	G	A	0.3428	0.393	0.00625067	0.815903	0.701943	0.948363
rs1500005	3	46102620	A	G	0.3613	0.4103	0.00814476	0.820618	0.706582	0.953058
rs6772051	3	46143059	G	A	0.2956	0.3457	0.00400606	0.799926	0.684228	0.935187
rs2139634	3	46521392	G	T	0.4466	0.4929	0.00471901	0.814215	0.70428	0.941309
rs9880442	3	46636120	T	C	0.1234	0.09681	0.00779993	1.33494	1.05455	1.68989
rs869701	3	46659860	T	C	0.2511	0.3076	0.000506228	0.750214	0.637588	0.882735
rs6805749	3	46676589	T	C	0.2504	0.3022	0.00131718	0.766235	0.650799	0.902146
rs11709020	3	46680063	C	T	0.2394	0.2897	0.00150912	0.767915	0.650664	0.906296
rs7633770	3	46688562	G	A	0.1942	0.2326	0.00876975	0.798782	0.669236	0.953406
rs9861101	3	46692379	C	T	0.3394	0.294	0.00298787	1.24359	1.06426	1.45315
rs2236987	3	50504546	C	T	0.4408	0.3831	0.00793723	1.25	1.08173	1.44443
rs6773188	3	51568137	C	T	0.4891	0.4333	0.00383511	1.26595	1.09715	1.46071
rs13063116	3	53649677	A	G	0.1175	0.08264	0.00172696	1.46318	1.14826	1.86446
rs9830632	3	53735766	A	G	0.1292	0.09327	0.00445282	1.39822	1.11702	1.75021
rs3821869	3	53893840	A	C	0.4073	0.4551	0.00425506	0.817692	0.706155	0.946845
rs6766099	3	53894412	C	T	0.22	0.2692	0.00221522	0.78484	0.665338	0.925805
rs709324	3	53899565	C	T	0.2511	0.3011	0.00211521	0.78886	0.671684	0.926476
rs3017	3	53899580	G	A	0.4073	0.4551	0.00425506	0.817692	0.706155	0.946845
rs3774626	3	53899601	C	T	0.1139	0.1507	0.00484881	0.74324	0.601351	0.918607
rs3733082	3	53914093	G	A	0.1095	0.1446	0.00596447	0.746487	0.601561	0.92633
rs2304576	3	53922257	G	A	0.3007	0.3518	0.00208269	0.799515	0.686262	0.931458
rs6445612	3	53929806	C	T	0.3854	0.4362	0.00242952	0.809669	0.699473	0.937227
rs7624521	3	53948316	T	G	0.3409	0.3849	0.00836232	0.830757	0.715862	0.964092
rs11716583	3	55268476	G	A	0.3216	0.2751	0.00709148	1.23865	1.0587	1.44917
rs6805013	3	55312099	T	C	0.2985	0.3453	0.00498305	0.804568	0.689947	0.93823
rs2004214	3	55333080	A	C	0.1745	0.1352	0.00736955	1.32345	1.08615	1.61259
rs9852746	3	55803332	A	G	0.1759	0.2137	0.00915331	0.781904	0.651794	0.937987
rs1993539	3	55902452	G	A	0.162	0.1954	0.00686528	0.783846	0.651172	0.943553
rs11714628	3	56902938	T	C	0.3876	0.3424	0.00580499	1.22414	1.05482	1.42065
rs12485693	3	56906501	A	G	0.3876	0.3418	0.00522504	1.22717	1.05746	1.42412
rs13065124	3	56942002	T	G	0.4113	0.3627	0.00389907	1.23856	1.06733	1.43727
rs4075857	3	57015131	C	T	0.09635	0.1288	0.00717885	0.735032	0.584025	0.925085
rs3924042	3	57020736	T	C	0.3292	0.3766	0.00671363	0.807195	0.694987	0.937519
rs6803290	3	59692168	T	C	0.1089	0.1424	0.00450358	0.714372	0.572419	0.891529
rs4679597	3	59695157	G	T	0.2226	0.268	0.00707051	0.790065	0.668976	0.933073
rs1385715	3	59741515	A	C	0.4285	0.3812	0.00470704	1.22324	1.05741	1.41508
rs17061180	3	59756690	T	C	0.4362	0.4817	0.00605622	0.824021	0.711468	0.954379
rs49413	3	59757484	A	G	0.5248	0.4723	0.00336483	1.24333	1.07679	1.43562
rs2101339	3	59938447	A	G	0.06909	0.09572	0.00619211	0.66329	0.502058	0.8763
rs213376	3	60274049	G	A	0.03801	0.06434	0.00119766	0.553735	0.39264	0.780926
rs2049847	3	60277771	G	A	0.07968	0.1082	0.00755041	0.697924	0.542191	0.898388
rs9812140	3	61289533	C	A	0.2606	0.2155	0.00769957	1.26309	1.06899	1.49242
rs10510882	3	62645954	T	C	0.06944	0.09645	0.00622089	0.698492	0.535232	0.911551
rs9874741	3	64341070	T	C	0.163	0.2031	0.00486936	0.756016	0.625581	0.913646
rs894741	3	64427102	C	T	0.2693	0.2285	0.00467191	1.27253	1.07607	1.50486
rs6549201	3	66600918	C	T	0.3861	0.3318	0.00273353	1.26601	1.09039	1.46992
rs9881490	3	66613245	C	T	0.3869	0.3377	0.00662563	1.23829	1.06633	1.43798
rs1456916	3	66654179	G	A	0.4321	0.5041	0.000124607	0.755386	0.654182	0.872246
rs7634931	3	66659032	T	C	0.3996	0.3397	0.00114307	1.28025	1.10215	1.48712
rs1379194	3	66659759	T	C	0.4577	0.5219	0.00050414	0.779726	0.67621	0.89909
rs4856784	3	67468422	T	C	0.4788	0.4262	0.00795481	1.23257	1.06483	1.42673
rs9831386	3	70444705	G	A	0.4547	0.4085	0.00995208	1.23134	1.06232	1.42724
rs7632787	3	72228716	C	T	0.3472	0.304	0.00878263	1.22055	1.04633	1.42376
rs6767307	3	72239901	A	G	0.3735	0.3213	0.00547298	1.24084	1.06716	1.44279
rs9790178	3	72254890	A	G	0.4263	0.3808	0.0092868	1.21332	1.04731	1.40563
rs614023	3	74348587	T	G	0.3226	0.2715	0.00344803	1.28509	1.09817	1.50381
rs558917	3	74350297	A	G	0.3231	0.2721	0.00353735	1.28433	1.09745	1.50303
rs507833	3	74358189	T	C	0.3197	0.2704	0.00466145	1.27592	1.09	1.49356
rs11715775	3	74409801	A	G	0.1964	0.2391	0.00444837	0.7782	0.652002	0.928825
rs11713787	3	74432477	A	G	0.1299	0.1612	0.0078373	0.764806	0.62237	0.93984
rs10865682	3	74452081	T	G	0.2522	0.2975	0.00855922	0.792688	0.674088	0.932156
rs12639248	3	76676537	A	G	0.2511	0.3011	0.001951	0.771346	0.656363	0.906472
rs7634503	3	76681495	T	C	0.2781	0.3294	0.00286775	0.783266	0.669885	0.915837
rs1146007	3	76863912	A	C	0.2603	0.305	0.00904944	0.810906	0.690619	0.952144
rs162263	3	78956204	T	G	0.2243	0.1824	0.00746569	1.27926	1.07042	1.52886
rs498805	3	78968841	T	C	0.2241	0.1826	0.0084534	1.27438	1.06685	1.52228
rs328047	3	78972040	A	G	0.3401	0.2937	0.0088995	1.234	1.05642	1.44142
rs13071987	3	79652575	C	A	0.3969	0.3483	0.0075829	1.24213	1.06913	1.44312
rs13072324	3	79652654	A	C	0.4051	0.3548	0.00651898	1.24887	1.07548	1.45022
rs11706934	3	79782273	C	A	0.09197	0.0591	0.00097525	1.6089	1.21789	2.12544
rs9821785	3	79819713	T	C	0.2189	0.2749	0.000454905	0.738564	0.624373	0.873639
rs1827435	3	79824232	C	T	0.219	0.2774	0.000231451	0.72787	0.615588	0.860632
rs9835250	3	79907219	C	T	0.2225	0.2715	0.00206357	0.767724	0.649928	0.906869
rs1028089	3	80416552	A	G	0.1759	0.1393	0.00196695	1.35519	1.11243	1.65093
rs1524557	3	81892031	T	C	0.4701	0.4238	0.00669864	1.22884	1.06326	1.42019
rs12486982	3	86037162	T	C	0.4108	0.4604	0.00444696	0.800598	0.692246	0.92591
rs1025631	3	87021374	T	C	0.2788	0.2326	0.00981382	1.24545	1.05992	1.46346
rs2043663	3	87038154	T	C	0.307	0.2597	0.00895975	1.23544	1.05775	1.44298
rs1436636	3	87061009	G	A	0.373	0.3241	0.00933259	1.22768	1.05437	1.42948
rs2118082	3	87063357	G	A	0.3066	0.2556	0.0042206	1.26082	1.07848	1.47399
rs1488367	3	87249364	T	C	0.3131	0.3589	0.00862321	0.823525	0.708683	0.956978
rs300992	3	87341538	G	A	0.07675	0.1063	0.00874544	0.705092	0.543652	0.914473
rs9866824	3	87417191	T	G	0.3255	0.3926	8.78433e-05	0.738474	0.637347	0.855645
rs2055109	3	87467332	T	C	0.08686	0.1163	0.00600517	0.703565	0.552027	0.896703
rs12714688	3	87529807	T	C	0.3088	0.3542	0.00475275	0.803098	0.691431	0.932799
rs13093031	3	88859041	A	G	0.2285	0.1913	0.00785477	1.25819	1.05358	1.50254
rs4552364	3	88974863	C	T	0.3048	0.353	0.00726837	0.81521	0.69789	0.952253
rs7649188	3	88978538	T	C	0.3343	0.3902	0.00199589	0.792975	0.681199	0.923092
rs6767658	3	95374182	T	C	0.2547	0.2963	0.00592348	0.789933	0.670814	0.930205
rs1569234	3	98284443	C	T	0.4042	0.4557	0.00380709	0.802599	0.693957	0.928251
rs16839969	3	98289131	C	T	0.3275	0.2745	0.00183538	1.30017	1.10491	1.52994
rs1675511	3	98292683	C	T	0.4064	0.4574	0.0040648	0.803398	0.694369	0.929547
rs12493380	3	98804408	T	G	0.1277	0.09327	0.00527178	1.40433	1.11717	1.76532
rs1848252	3	100818827	T	C	0.3085	0.3542	0.00376821	0.812689	0.697709	0.946617
rs9883994	3	103291237	T	G	0.3759	0.3294	0.00803265	1.23532	1.06449	1.43356
rs9853928	3	103295384	C	T	0.3825	0.3353	0.00795263	1.23381	1.06454	1.42999
rs9817638	3	103298212	T	C	0.3825	0.3353	0.00795263	1.23381	1.06454	1.42999
rs2197838	3	103335339	T	C	0.3774	0.3298	0.00665386	1.2406	1.0691	1.43961
rs3749315	3	104078908	A	G	0.1832	0.1423	0.00349381	1.35032	1.1116	1.6403
rs12635480	3	104575864	C	A	0.08102	0.111	0.00868913	0.718278	0.559109	0.922758
rs13071798	3	106009677	G	A	0.243	0.2001	0.00367418	1.30138	1.08959	1.55434
rs9880416	3	106014926	T	C	0.3036	0.3506	0.00572903	0.813391	0.699273	0.946133
rs7614488	3	106021500	C	T	0.2438	0.2001	0.00309647	1.30604	1.09399	1.55919
rs9853623	3	106033336	A	G	0.2139	0.173	0.00380167	1.32105	1.09703	1.59081
rs9862762	3	106966689	C	A	0.2259	0.1809	0.000495882	1.39504	1.16663	1.66817
rs1283098	3	106967877	A	G	0.3204	0.2834	0.00897776	1.23857	1.05984	1.44744
rs7649924	3	107720888	A	G	0.1496	0.1169	0.00607699	1.33703	1.08124	1.65333
rs17499967	3	109284286	G	A	0.4341	0.4793	0.00942315	0.817432	0.703379	0.949978
rs1534630	3	109363105	T	C	0.5139	0.4545	0.00248126	1.26856	1.09477	1.46993
rs1529186	3	109421199	G	A	0.4423	0.5024	0.00291307	0.792929	0.685497	0.917197
rs10511316	3	112347079	A	G	0.119	0.08973	0.007293	1.34515	1.06387	1.70079
rs7648759	3	112350480	T	C	0.119	0.08973	0.007293	1.34515	1.06387	1.70079
rs6768251	3	114812777	T	C	0.1095	0.07851	0.00323682	1.46834	1.14475	1.88339
rs1380362	3	114948198	T	C	0.1085	0.07792	0.00377329	1.46032	1.13851	1.87309
rs4831217	3	114994740	C	T	0.1036	0.07084	0.00232603	1.50251	1.16576	1.93654
rs6806816	3	115209138	G	A	0.1146	0.0766	0.00044877	1.55037	1.21257	1.98227
rs9842731	3	116799394	C	T	0.3509	0.2922	0.000731085	1.298	1.11398	1.51242
rs1355713	3	117132512	G	A	0.1912	0.2385	0.00263923	0.762109	0.639602	0.908081
rs9847858	3	117141815	G	A	0.1923	0.2379	0.00376178	0.769567	0.645931	0.916869
rs4073041	3	117146882	C	T	0.2336	0.2828	0.00164936	0.768058	0.650863	0.906355
rs16827056	3	117226155	G	A	0.4577	0.5024	0.00873442	0.828974	0.717809	0.957354
rs4688095	3	118021980	T	C	0.2847	0.2414	0.00429749	1.26293	1.07375	1.48544
rs9856360	3	118095784	T	C	0.2847	0.2417	0.00456574	1.26004	1.07101	1.48244
rs4687917	3	118115160	T	C	0.2792	0.2344	0.00261748	1.28202	1.08996	1.50794
rs3814056	3	119501506	T	G	0.05547	0.08028	0.00306617	0.663369	0.496726	0.885918
rs9852152	3	120575246	G	A	0.1117	0.08501	0.00574664	1.39836	1.09736	1.78192
rs9831480	3	120761771	G	A	0.1066	0.07969	0.00587747	1.4147	1.10134	1.81723
rs9289163	3	120847203	A	G	0.1067	0.07969	0.00565583	1.4171	1.10317	1.82035
rs13324292	3	121015824	T	C	0.1069	0.07979	0.00563555	1.41765	1.10356	1.82113
rs4437078	3	121294785	G	A	0.2604	0.2084	0.000940236	1.36562	1.14797	1.62454
rs9858923	3	121315380	G	T	0.3161	0.2627	0.00219694	1.29137	1.10486	1.50936
rs6775899	3	121319824	A	G	0.1869	0.1494	0.00558452	1.34567	1.10438	1.63968
rs4676736	3	121320486	A	G	0.3275	0.2792	0.00499288	1.26645	1.08342	1.4804
rs3845864	3	121323360	C	T	0.2713	0.2139	0.00044901	1.37206	1.16131	1.62104
rs6773252	3	121327184	T	G	0.1869	0.1517	0.00887219	1.31998	1.08378	1.60766
rs7652589	3	121889088	A	G	0.4117	0.3625	0.00798947	1.24492	1.07316	1.44416
rs4678013	3	121900462	T	G	0.4401	0.3896	0.00878201	1.23982	1.07129	1.43485
rs9968193	3	122694930	C	T	0.08759	0.05785	0.000761062	1.60274	1.21027	2.12249
rs16833750	3	122714241	C	T	0.08978	0.05372	3.81553e-05	1.79607	1.34816	2.39279
rs13074864	3	122754753	C	T	0.1949	0.2403	0.00283982	0.764909	0.643389	0.909382
rs12107644	3	122755775	T	C	0.117	0.08146	0.000447277	1.5555	1.21553	1.99054
rs6799522	3	122759622	G	A	0.1131	0.07565	0.000153539	1.62399	1.26216	2.08954
rs2877681	3	122760119	C	A	0.1015	0.06324	6.43891e-05	1.7273	1.31955	2.26105
rs12485921	3	122775487	G	T	0.1788	0.1429	0.00165756	1.37277	1.12683	1.67239
rs920899	3	122858671	T	C	0.06131	0.0425	0.00964663	1.52406	1.0994	2.11276
rs2279784	3	124281604	A	G	0.3664	0.415	0.00922152	0.812146	0.703854	0.9371
rs333332	3	124328494	T	C	0.3526	0.3991	0.00926625	0.809635	0.69978	0.936736
rs333318	3	124334599	T	G	0.3523	0.4007	0.0071553	0.804029	0.695044	0.930104
rs582288	3	124341535	C	T	0.3845	0.4351	0.00701925	0.807134	0.699648	0.931134
rs2594222	3	127194806	G	A	0.4847	0.428	0.00349112	1.26048	1.09124	1.45596
rs4974438	3	127200536	A	G	0.4854	0.4303	0.00489372	1.25064	1.08295	1.44428
rs11713989	3	127447884	A	G	0.2161	0.2538	0.00990809	0.79885	0.67177	0.94997
rs9860614	3	127799155	A	G	0.09124	0.06265	0.00745775	1.4639	1.12004	1.91334
rs9855048	3	128163890	A	G	0.06569	0.04255	0.00247974	1.62724	1.17717	2.24937
rs1697	3	128356852	T	C	0.1526	0.1877	0.00985473	0.758801	0.625439	0.920599
rs6806687	3	128391789	C	T	0.1513	0.1883	0.00654306	0.747561	0.615672	0.907704
rs2208985	3	130567790	G	T	0.435	0.3878	0.00943802	1.21037	1.04531	1.40149
rs852211	3	130573787	T	C	0.5117	0.4592	0.00449221	1.23978	1.0713	1.43475
rs2220775	3	130786277	A	G	0.1204	0.1576	0.00256325	0.7165	0.579369	0.886087
rs959072	3	130884169	C	T	0.1292	0.1635	0.00633663	0.743569	0.60437	0.914828
rs7639697	3	130893844	C	T	0.1298	0.1643	0.00617361	0.742819	0.603656	0.914062
rs7639065	3	130933845	G	A	0.3796	0.3101	4.52324e-05	1.39399	1.19539	1.62558
rs3965152	3	130954093	G	A	0.1635	0.2018	0.00839027	0.769507	0.638873	0.926853
rs10512803	3	130957814	A	G	0.1628	0.2013	0.00819016	0.767952	0.637528	0.925057
rs1843604	3	131237247	G	A	0.3336	0.3896	0.00143136	0.769659	0.663641	0.892614
rs1054473	3	131239666	T	C	0.3358	0.3949	0.000790095	0.760345	0.655811	0.881543
rs1385969	3	131242502	A	G	0.3655	0.4185	0.00340389	0.785872	0.678293	0.910514
rs4241351	3	131254432	T	G	0.4146	0.4699	0.00337625	0.801372	0.695181	0.923783
rs1566695	3	131414382	C	A	0.3389	0.2916	0.00332108	1.26286	1.08137	1.47482
rs12490128	3	132908793	C	A	0.07007	0.09681	0.00900672	0.690352	0.530817	0.897835
rs2692682	3	133594691	C	T	0.06067	0.09091	0.00456231	0.643793	0.486435	0.852053
rs1917779	3	133600082	T	C	0.06131	0.09091	0.00561307	0.650994	0.492354	0.86075
rs2692687	3	133628876	G	A	0.05985	0.08914	0.0056006	0.647013	0.487553	0.858626
rs9841212	3	134191938	T	C	0.2906	0.2509	0.00717769	1.2484	1.05845	1.47245
rs1511412	3	138713704	G	A	0.1109	0.07733	0.00360485	1.46291	1.14302	1.87232
rs9860483	3	138730737	T	C	0.1109	0.07674	0.00298202	1.47483	1.15186	1.88837
rs7640145	3	138734214	A	G	0.1111	0.07674	0.00286441	1.47732	1.15377	1.89161
rs9884065	3	138736641	C	T	0.1111	0.07674	0.00286241	1.47732	1.15377	1.89161
rs1720230	3	138739617	G	A	0.1109	0.07624	0.00256621	1.48502	1.15931	1.90223
rs7349528	3	142124169	A	G	0.04386	0.0673	0.00278183	0.62958	0.4576	0.866196
rs9829651	3	142849107	G	A	0.3192	0.2774	0.00987861	1.23956	1.06124	1.44784
rs6440136	3	142852015	T	C	0.3117	0.2674	0.00814296	1.24764	1.06744	1.45827
rs9846132	3	143319916	T	C	0.3012	0.2597	0.00846107	1.24927	1.06666	1.46313
rs13089318	3	143334681	G	A	0.3877	0.433	0.00783065	0.818326	0.708591	0.945055
rs1568979	3	144007968	G	A	0.1263	0.1629	0.00780992	0.742917	0.604425	0.913141
rs1358171	3	144028498	A	C	0.1175	0.1529	0.00823384	0.74064	0.599305	0.915305
rs5020216	3	145598921	G	A	0.1088	0.1429	0.0092997	0.751462	0.603789	0.935253
rs2319306	3	147423509	A	G	0.2953	0.3571	0.000328275	0.748788	0.64135	0.874225
rs4681158	3	148539284	C	T	0.2876	0.3412	0.00600575	0.793876	0.681506	0.924773
rs2689227	3	148867141	G	A	0.2336	0.2692	0.00822478	0.810897	0.686718	0.957531
rs3732557	3	148881673	C	T	0.2193	0.2574	0.00438132	0.797069	0.673544	0.943249
rs7634024	3	148993230	A	G	0.1813	0.1393	0.000989427	1.39976	1.14696	1.70828
rs6785346	3	149835069	C	T	0.3022	0.356	0.000611729	0.769225	0.658144	0.899054
rs9857853	3	149838890	C	T	0.3438	0.3991	0.000472287	0.777869	0.669863	0.90329
rs9848025	3	149844734	A	G	0.3438	0.3973	0.000652912	0.783879	0.675057	0.910244
rs9862910	3	149845539	G	T	0.1935	0.2317	0.00456597	0.785957	0.658243	0.93845
rs13326757	3	149847927	G	A	0.1931	0.2307	0.00508441	0.78846	0.660231	0.941594
rs13320589	3	149848894	A	C	0.3441	0.3985	0.000540075	0.780515	0.671998	0.906556
rs2171266	3	149855012	A	G	0.2438	0.2042	0.00706482	1.26184	1.06174	1.49964
rs13079808	3	149858070	A	G	0.2825	0.2361	0.00327587	1.27439	1.08167	1.50144
rs6440654	3	149939444	G	A	0.4482	0.3831	0.000751707	1.30466	1.12476	1.51335
rs1000079	3	150625775	C	T	0.2832	0.3323	0.00592282	0.806746	0.692118	0.94036
rs9289834	3	150943539	T	C	0.4518	0.5035	0.00389741	0.793009	0.684602	0.918584
rs9840738	3	151140556	G	A	0.2226	0.183	0.00461188	1.31156	1.09542	1.57035
rs7611956	3	151151220	A	C	0.2358	0.198	0.00719038	1.28416	1.07822	1.52944
rs9877416	3	151199905	A	G	0.3416	0.2993	0.00808653	1.25369	1.07049	1.46823
rs4679848	3	151220186	G	A	0.338	0.2961	0.00885049	1.24997	1.06769	1.46337
rs6800715	3	152935967	A	G	0.06642	0.04368	0.00874026	1.62116	1.17183	2.24277
rs17386464	3	154920664	G	A	0.3438	0.3026	0.00929053	1.21589	1.04013	1.42135
rs8180028	3	154925064	C	T	0.2496	0.1939	0.000115578	1.40018	1.17492	1.66862
rs9869815	3	154934897	C	T	0.2496	0.1936	0.000108526	1.40224	1.17667	1.67105
rs13314317	3	155042640	T	C	0.4269	0.4965	0.000684499	0.778811	0.676101	0.897125
rs9850455	3	161017192	A	G	0.1053	0.07497	0.00935314	1.43382	1.11314	1.84689
rs920417	3	164891218	G	A	0.1467	0.1105	0.00191154	1.37215	1.10384	1.70566
rs13067249	3	166948241	A	G	0.1664	0.203	0.00446753	0.745341	0.612468	0.90704
rs9683261	3	166958824	G	A	0.1774	0.2172	0.00394931	0.754828	0.628558	0.906463
rs7636379	3	167054367	A	G	0.1	0.1401	0.00110775	0.670046	0.535669	0.838132
rs11709117	3	167225951	C	A	0.06861	0.09858	0.00294742	0.66398	0.508303	0.867336
rs9855001	3	167243869	A	C	0.2379	0.2869	0.00383085	0.780532	0.66203	0.920247
rs7433123	3	167255203	G	T	0.06871	0.0974	0.00443099	0.674652	0.5163	0.881571
rs11915511	3	168989910	C	T	0.1109	0.08097	0.00496292	1.45437	1.133	1.86688
rs7652987	3	169198024	A	G	0.3993	0.4504	0.00735788	0.805997	0.696937	0.932122
rs10936590	3	169406484	C	T	0.3543	0.3028	0.00315846	1.27201	1.0948	1.4779
rs1421018	3	169411792	A	G	0.3547	0.3034	0.00317376	1.27148	1.09435	1.47728
rs16854319	3	169416569	A	C	0.3547	0.3017	0.00232234	1.28212	1.10332	1.4899
rs9822885	3	169486144	G	A	0.2398	0.2884	0.00610117	0.789263	0.670262	0.929392
rs3821383	3	169489946	G	A	0.2401	0.2887	0.00631989	0.789665	0.670654	0.929794
rs10936599	3	169492101	T	C	0.327	0.3884	0.000858809	0.769803	0.662795	0.894086
rs1317082	3	169497585	G	A	0.3268	0.3884	0.000821598	0.768481	0.661492	0.892776
rs13069553	3	169508272	G	A	0.3263	0.3902	0.000526557	0.762219	0.656401	0.885095
rs7633750	3	169509244	A	G	0.2401	0.2893	0.00574028	0.78843	0.66994	0.927878
rs7621631	3	169512145	A	C	0.3263	0.3902	0.000526557	0.762219	0.656401	0.885095
rs10936600	3	169514585	T	A	0.3255	0.3893	0.000470176	0.76048	0.654916	0.88306
rs10936601	3	169528449	T	C	0.2416	0.291	0.00541902	0.786945	0.668645	0.926175
rs6799845	3	172591359	A	G	0.3326	0.2801	0.00366365	1.28003	1.09513	1.49615
rs1499632	3	172650339	A	G	0.3202	0.2674	0.00288839	1.28978	1.09976	1.51264
rs6803362	3	176568103	A	G	0.06642	0.0915	0.00798639	0.689972	0.526035	0.905
rs7627379	3	177286946	T	G	0.5241	0.4758	0.00678424	1.23765	1.06511	1.43814
rs11707350	3	177287843	T	C	0.5109	0.4616	0.00584384	1.24446	1.07101	1.446
rs6801849	3	177297824	G	A	0.5175	0.4669	0.00480192	1.24891	1.07537	1.45045
rs2133595	3	177303610	G	A	0.5175	0.4652	0.00355779	1.25841	1.08358	1.46145
rs6769488	3	177308158	C	T	0.5051	0.451	0.00252847	1.27211	1.09462	1.47839
rs9810292	3	180714307	T	G	0.3745	0.4256	0.00535335	0.818489	0.70684	0.947774
rs6443732	3	180733341	G	A	0.1116	0.146	0.00508953	0.727965	0.584307	0.906943
rs2543163	3	180831977	G	A	0.1438	0.1848	0.0011857	0.737657	0.606895	0.896594
rs2567665	3	180902019	C	T	0.1542	0.1924	0.002032	0.765165	0.633551	0.92412
rs9842478	3	182183458	T	C	0.07664	0.04782	0.00165577	1.60515	1.19265	2.16032
rs9883426	3	182198384	A	G	0.07591	0.04728	0.00169903	1.60621	1.19184	2.16466
rs6770808	3	184065064	A	G	0.4532	0.4007	0.00471596	1.24053	1.06987	1.43843
rs16858778	3	184102396	C	T	0.1609	0.2034	0.00355577	0.7412	0.611583	0.898287
rs6414508	3	184177368	G	A	0.1055	0.1418	0.00484481	0.712805	0.570044	0.891317
rs6797449	3	184179757	G	T	0.08102	0.1145	0.00267095	0.677594	0.532073	0.862916
rs7609665	3	185425976	G	A	0.4796	0.4156	0.00268553	1.2705	1.10318	1.46319
rs6791275	3	185445144	C	T	0.4269	0.3719	0.0080988	1.24617	1.07772	1.44095
rs7610464	3	186221928	G	A	0.05401	0.08501	0.00323208	0.63699	0.472702	0.858377
rs6788635	3	186328121	G	A	0.1949	0.1617	0.00852253	1.28584	1.06147	1.55762
rs7642120	3	190142205	C	A	0.06569	0.0974	0.00201107	0.654277	0.502643	0.851654
rs7651888	3	190145395	C	T	0.0571	0.0856	0.00322841	0.643241	0.484038	0.854807
rs6797395	3	190168529	T	G	0.2905	0.34	0.0021601	0.783919	0.671457	0.915217
rs2367278	3	192761717	A	G	0.4079	0.4622	0.00412972	0.793734	0.685396	0.919195
rs3796181	3	193183817	A	G	0.5109	0.4581	0.00760965	1.23365	1.06773	1.42537
rs1017972	3	193192795	T	G	0.5109	0.4581	0.00760965	1.23365	1.06773	1.42537
rs13091394	3	193200730	C	T	0.5109	0.4586	0.00833839	1.23103	1.06538	1.42243
rs3845907	3	194339984	C	T	0.1667	0.137	0.0075429	1.29056	1.05646	1.57652
rs6437415	3	194500357	A	G	0.3693	0.4215	0.00347812	0.799832	0.689659	0.927605
rs3747669	3	195615376	A	G	0.373	0.4215	0.0082417	0.810452	0.700758	0.937318
rs2567346	3	197195013	C	T	0.07591	0.05608	0.00822629	1.49712	1.11267	2.01441
rs9813057	3	197210354	C	T	0.07445	0.05496	0.00828101	1.49899	1.11114	2.02222
rs2686079	3	197218463	A	G	0.07456	0.0549	0.00850829	1.50333	1.11434	2.02811
rs6852065	4	1684409	T	C	0.2146	0.2615	0.00463568	0.771102	0.649178	0.915924
rs2282763	4	1728120	A	C	0.08759	0.1151	0.00940086	0.721619	0.565846	0.920274
rs1063742	4	1729660	C	T	0.08759	0.1151	0.00940086	0.721619	0.565846	0.920274
rs1063743	4	1729988	G	A	0.08759	0.1151	0.00940086	0.721619	0.565846	0.920274
rs3135123	4	1986938	A	G	0.1537	0.1187	0.00141168	1.42662	1.1504	1.76915
rs743695	4	2307574	A	C	0.2098	0.2604	0.00180975	0.756529	0.63697	0.898529
rs13129389	4	2386411	A	G	0.07153	0.09917	0.00951456	0.699663	0.539977	0.906573
rs1203860	4	2505091	G	T	0.2196	0.2603	0.00629857	0.783933	0.661123	0.929556
rs762855	4	3074795	A	G	0.4678	0.5236	0.00353674	0.794982	0.687564	0.919182
rs10015979	4	3109442	A	G	0.5241	0.4746	0.00962127	1.22335	1.05911	1.41305
rs7677584	4	4354778	C	T	0.3453	0.2963	0.00479998	1.25984	1.08027	1.46926
rs13146316	4	4355774	G	A	0.3473	0.2981	0.00461792	1.26116	1.08092	1.47145
rs12644497	4	4526248	A	G	0.2968	0.3371	0.00646955	0.815796	0.697356	0.954352
rs6830734	4	4653004	C	T	0.4547	0.5012	0.00881505	0.824812	0.714688	0.951906
rs4689258	4	5575751	G	A	0.1287	0.1665	0.00332203	0.713599	0.579344	0.878966
rs7670299	4	5576140	C	T	0.1272	0.1659	0.00263395	0.707558	0.574124	0.872004
rs4450870	4	5580774	G	T	0.1226	0.1623	0.00189307	0.696805	0.564092	0.860741
rs9995842	4	5587093	C	T	0.1265	0.1665	0.00236965	0.703422	0.571517	0.865771
rs4333126	4	5594969	T	C	0.1248	0.1629	0.00314386	0.710283	0.576115	0.875696
rs1383178	4	5721930	A	G	0.3285	0.2668	0.000267624	1.33662	1.14205	1.56434
rs13144677	4	5841649	C	A	0.4401	0.4911	0.00937315	0.818231	0.708351	0.945156
rs7697323	4	7683417	G	A	0.1818	0.1458	0.00903895	1.30902	1.07711	1.59086
rs1106248	4	7807834	T	C	0.2635	0.3087	0.00909312	0.802376	0.684064	0.941151
rs4697648	4	10698265	G	A	0.1245	0.17	0.000392063	0.683853	0.555737	0.841503
rs11736462	4	10728396	A	G	0.3307	0.3867	0.00454232	0.794846	0.684092	0.923532
rs12696865	4	10833701	T	G	0.5058	0.4551	0.00658475	1.2194	1.05571	1.40848
rs2869756	4	10835165	T	G	0.4672	0.4168	0.00920377	1.21115	1.04809	1.39958
rs6852076	4	14620966	T	C	0.03869	0.06139	0.00741062	0.629288	0.44712	0.885675
rs4698112	4	15487432	A	G	0.2358	0.2786	0.00813573	0.792892	0.672385	0.934998
rs12500587	4	15580754	T	G	0.3022	0.2562	0.00824019	1.25387	1.07003	1.46931
rs2302467	4	15705039	G	T	0.3401	0.2928	0.0056988	1.23801	1.0625	1.44252
rs10939642	4	15943140	A	G	0.2752	0.3536	1.43679e-05	0.6974	0.597209	0.8144
rs12510434	4	16522293	A	C	0.2613	0.3117	0.00621144	0.786648	0.67302	0.91946
rs6449262	4	16668043	A	G	0.2606	0.3064	0.0098967	0.799483	0.681313	0.938149
rs16895737	4	17789420	A	C	0.08199	0.05136	0.00110403	1.65189	1.22837	2.22142
rs2286540	4	17809538	A	G	0.08175	0.05136	0.00118429	1.6463	1.22427	2.21382
rs16895877	4	17846522	T	C	0.08248	0.05313	0.00194792	1.60364	1.19599	2.15024
rs16895878	4	17847281	A	C	0.08248	0.05325	0.00201453	1.60154	1.19441	2.14744
rs16895895	4	17854768	T	C	0.08248	0.05313	0.00194792	1.60364	1.19599	2.15024
rs7684221	4	17957354	G	A	0.08029	0.05195	0.00257259	1.60047	1.18837	2.15548
rs6853216	4	17970655	C	T	0.08248	0.05313	0.00192428	1.61179	1.20035	2.16426
rs16896210	4	17992332	A	G	0.0826	0.05313	0.00184705	1.61456	1.20239	2.16802
rs13116230	4	18004014	G	A	0.08187	0.05313	0.00235962	1.59773	1.18932	2.1464
rs11936089	4	18011864	C	T	0.08382	0.05313	0.00123726	1.64273	1.2238	2.20506
rs2061455	4	18035250	A	G	0.1127	0.08047	0.00533092	1.45326	1.13178	1.86606
rs10488992	4	18281475	G	A	0.1146	0.08264	0.00586066	1.43111	1.11916	1.83
rs4505820	4	18282476	T	C	0.3533	0.3079	0.00717511	1.22878	1.05451	1.43185
rs6817595	4	18296712	G	A	0.3577	0.3112	0.00587261	1.23583	1.06003	1.44078
rs9994837	4	21979762	A	C	0.0708	0.04793	0.0051084	1.56434	1.1528	2.1228
rs4351004	4	24676608	G	A	0.06423	0.09681	0.00152839	0.644053	0.491783	0.843471
rs7668800	4	24983923	G	A	0.4327	0.497	0.00192877	0.783325	0.679011	0.903666
rs4697516	4	24985937	C	T	0.4175	0.4835	0.00106123	0.775862	0.671756	0.896102
rs4697598	4	25679209	C	A	0.2317	0.2816	0.00585638	0.758679	0.641712	0.896966
rs7676237	4	25969256	G	A	0.4496	0.5077	0.00317521	0.795782	0.68972	0.918153
rs936236	4	25970325	T	C	0.47	0.4179	0.00742635	1.23082	1.06593	1.42122
rs11728123	4	25983887	A	G	0.3401	0.2686	6.79207e-05	1.39082	1.18937	1.62638
rs1918316	4	28158977	A	G	0.04971	0.07379	0.00453446	0.633795	0.46482	0.864198
rs16880315	4	28160456	A	G	0.04964	0.07379	0.00440994	0.632797	0.464093	0.862827
rs12649612	4	28353949	G	A	0.08832	0.1192	0.00901457	0.719795	0.566237	0.914997
rs12645676	4	28374425	G	A	0.08905	0.1198	0.00955239	0.721856	0.568197	0.91707
rs17685351	4	28454474	G	T	0.07226	0.1063	0.00123599	0.643632	0.497907	0.832007
rs7687734	4	28460356	G	A	0.0781	0.1139	0.000985903	0.652807	0.510498	0.834787
rs12642662	4	28470784	C	T	0.0854	0.1216	0.00101941	0.663147	0.522148	0.842221
rs4401510	4	29129308	T	G	0.1574	0.2031	0.00339669	0.732667	0.607885	0.883064
rs7664238	4	29755511	C	A	0.2545	0.2031	0.00394972	1.32627	1.11748	1.57406
rs2571483	4	30144820	T	C	0.1177	0.1541	0.00542025	0.715815	0.579007	0.884948
rs7689614	4	30147719	A	G	0.1175	0.1541	0.00517192	0.714643	0.578068	0.883486
rs747606	4	30669328	T	C	0.2255	0.2674	0.00862469	0.797482	0.675365	0.94168
rs4277739	4	30671050	A	C	0.3436	0.384	0.0097669	0.826834	0.711084	0.961426
rs1380341	4	34534283	C	T	0.3026	0.2618	0.0094895	1.23093	1.0498	1.44331
rs10023150	4	34595824	T	C	0.3772	0.328	0.00600561	1.24064	1.06757	1.44177
rs17579011	4	37936849	T	C	0.4117	0.4587	0.0078861	0.826643	0.71597	0.954424
rs6812414	4	38322807	C	A	0.2577	0.2078	0.00809463	1.28615	1.08794	1.52046
rs6814050	4	38524098	G	A	0.07372	0.1021	0.00779787	0.706329	0.547579	0.911103
rs6842064	4	38741445	T	C	0.1978	0.242	0.00628338	0.771693	0.645934	0.921937
rs2044917	4	39149491	G	A	0.2869	0.2444	0.00489744	1.25686	1.06885	1.47794
rs9997015	4	39224297	A	G	0.4158	0.3707	0.00933379	1.20377	1.04075	1.39233
rs6531698	4	39263814	C	T	0.1927	0.1535	0.00293979	1.33479	1.10424	1.61348
rs4975001	4	39266464	T	C	0.4124	0.3678	0.0094424	1.20278	1.03968	1.39146
rs746678	4	39280655	A	G	0.4117	0.3672	0.00947541	1.2024	1.03927	1.39114
rs2381373	4	39282303	A	C	0.4117	0.3672	0.00947541	1.2024	1.03927	1.39114
rs2062229	4	39286766	G	T	0.4114	0.366	0.00832604	1.20575	1.0424	1.3947
rs2066786	4	39302029	C	T	0.4073	0.3607	0.00686755	1.21257	1.04836	1.40251
rs11096992	4	39329102	G	A	0.4146	0.3684	0.00745355	1.20831	1.04524	1.39681
rs13123782	4	39377405	A	C	0.473	0.4238	0.00731634	1.21366	1.05294	1.39891
rs6823497	4	39385821	A	C	0.473	0.4238	0.00729026	1.21271	1.0523	1.39757
rs2381502	4	40224043	G	A	0.04526	0.0732	0.00200897	0.599522	0.437436	0.821667
rs17590257	4	41686811	T	C	0.07164	0.1092	0.000397967	0.629718	0.487767	0.812979
rs7674006	4	41700107	T	C	0.06506	0.09917	0.000954821	0.643508	0.494993	0.836583
rs1061562	4	41700361	A	G	0.06496	0.09858	0.00109488	0.646948	0.497596	0.841126
rs1020138	4	41703388	G	A	0.06496	0.09858	0.00107381	0.646948	0.497596	0.841126
rs4861003	4	41714558	A	G	0.03942	0.06147	0.00666161	0.623131	0.443121	0.876267
rs17530621	4	42227497	G	T	0.1496	0.1145	0.00461907	1.37627	1.11371	1.70074
rs13130624	4	42817301	T	C	0.3066	0.255	0.0023041	1.29968	1.10495	1.52873
rs1450917	4	42819241	A	G	0.3978	0.3377	0.00112037	1.29345	1.11405	1.50173
rs9985652	4	42858453	G	A	0.381	0.4203	0.00759092	0.827285	0.713317	0.959462
rs716693	4	42873798	A	G	0.338	0.3802	0.00513209	0.810267	0.695609	0.943824
rs1562837	4	42874286	C	A	0.2822	0.327	0.00246701	0.782942	0.667171	0.918802
rs1450906	4	42906100	G	A	0.3934	0.4357	0.00412164	0.808208	0.694395	0.940675
rs980779	4	42924425	C	T	0.2887	0.3359	0.00164916	0.774771	0.660487	0.90883
rs1948709	4	53450096	T	C	0.0635	0.08796	0.00694497	0.688495	0.522541	0.907153
rs301092	4	53821849	C	T	0.3825	0.3388	0.00522972	1.24353	1.07465	1.43895
rs17644026	4	53828606	C	T	0.09489	0.06848	0.00310476	1.51995	1.16193	1.98827
rs2411289	4	53844275	A	C	0.1474	0.1903	0.00178539	0.722406	0.594641	0.877623
rs2159935	4	55521017	G	A	0.3499	0.4044	0.00853196	0.798181	0.68665	0.927827
rs2237028	4	55536375	T	G	0.1786	0.229	0.00284286	0.736577	0.612166	0.886272
rs6820303	4	55541408	G	A	0.1803	0.2237	0.00780254	0.757828	0.632003	0.908703
rs4406072	4	55610660	T	G	0.1869	0.2361	0.00178438	0.734925	0.615333	0.877759
rs4865140	4	57537199	A	C	0.1365	0.1074	0.00959075	1.31609	1.06236	1.63042
rs11721616	4	57542454	T	C	0.2905	0.3442	0.00193327	0.779632	0.669979	0.907232
rs12642085	4	57549528	C	T	0.2927	0.3406	0.00546919	0.799856	0.687478	0.930604
rs6829867	4	57549603	T	C	0.4409	0.3908	0.00954146	1.21537	1.05622	1.39851
rs899628	4	57552810	G	A	0.2956	0.3412	0.00825567	0.808363	0.694922	0.940322
rs3806746	4	57773330	T	C	0.3161	0.2774	0.00731189	1.22971	1.05257	1.43668
rs1713985	4	57786450	T	G	0.3095	0.2721	0.00836162	1.22654	1.0487	1.43454
rs1718837	4	57871203	T	C	0.2839	0.242	0.00426143	1.26576	1.07734	1.48712
rs1718878	4	57876955	G	A	0.2839	0.242	0.00426143	1.26576	1.07734	1.48712
rs1713982	4	57881715	G	A	0.2839	0.242	0.00426143	1.26576	1.07734	1.48712
rs1056364	4	57889677	T	C	0.3	0.2574	0.00472036	1.2557	1.07252	1.47017
rs1277308	4	57897864	C	T	0.2848	0.2423	0.00390995	1.26907	1.08002	1.49121
rs11133488	4	58036217	T	C	0.1307	0.1718	0.00319317	0.727096	0.593497	0.890768
rs12650519	4	60885848	T	G	0.1022	0.1318	0.00972568	0.741	0.591097	0.928918
rs12507316	4	64468573	A	G	0.2196	0.1853	0.00996083	1.26304	1.05291	1.51511
rs4860656	4	66254728	T	C	0.1985	0.1584	0.00228763	1.31578	1.09133	1.58638
rs2611059	4	67041359	C	T	0.4555	0.503	0.00980125	0.828777	0.718627	0.95581
rs13102033	4	67055090	A	G	0.462	0.51	0.00852713	0.826645	0.716791	0.953336
rs2061459	4	67069001	G	A	0.454	0.5041	0.00590301	0.820799	0.711917	0.946334
rs1425655	4	68085262	A	C	0.4606	0.5296	0.000118331	1.32091	1.14716	1.52097
rs4133270	4	68104490	C	T	0.2577	0.3058	0.00414714	0.796092	0.681346	0.930163
rs11131687	4	68106106	G	A	0.3255	0.281	0.0094885	1.23814	1.05964	1.4467
rs1383623	4	73676145	T	C	0.3694	0.4153	0.00770912	0.819499	0.70738	0.949389
rs4694548	4	73681946	A	G	0.3307	0.3896	0.00434712	0.789574	0.677488	0.920204
rs4694549	4	73683824	T	C	0.3423	0.3979	0.00832666	0.802645	0.689178	0.934795
rs221594	4	73694092	G	A	0.3433	0.3979	0.00982221	0.806254	0.692204	0.939095
rs873090	4	77871016	T	G	0.44	0.4906	0.00569503	0.80363	0.693734	0.930935
rs17002297	4	77882431	C	T	0.4562	0.4126	0.00981224	1.21154	1.0481	1.40045
rs10009812	4	81253275	C	A	0.1007	0.07261	0.00986641	1.39749	1.08472	1.80044
rs7667446	4	81906024	T	C	0.3333	0.2881	0.00507262	1.24459	1.06779	1.45067
rs11933681	4	82547364	A	G	0.06131	0.08914	0.00815388	0.68153	0.516146	0.899906
rs7662480	4	82549474	T	C	0.06149	0.08914	0.00887538	0.683621	0.517722	0.90268
rs7657174	4	82556945	G	T	0.06131	0.08973	0.00721212	0.67861	0.514618	0.894861
rs2011786	4	83028150	G	A	0.2387	0.2861	0.00815227	0.802015	0.682697	0.942187
rs12500897	4	83576973	A	C	0.3752	0.3304	0.00935633	1.20126	1.0351	1.39409
rs3733228	4	83582064	G	T	0.4993	0.4362	0.000610078	1.27844	1.1094	1.47324
rs6852540	4	83623978	C	T	0.4686	0.4215	0.00874656	1.20486	1.04322	1.39155
rs1876218	4	83626382	C	A	0.4671	0.4191	0.00761169	1.20708	1.04579	1.39326
rs381032	4	86309824	A	G	0.338	0.2946	0.00822453	1.21993	1.04784	1.42028
rs6532537	4	96181408	G	A	0.4927	0.4426	0.00851177	1.2244	1.05762	1.41748
rs17027456	4	99235747	A	G	0.08565	0.0608	0.00585268	1.49627	1.13188	1.97798
rs10010623	4	101712104	G	A	0.1314	0.09467	0.00278859	1.42942	1.13856	1.79458
rs12506517	4	102642526	T	C	0.419	0.3719	0.00525386	1.20929	1.04702	1.39672
rs6818863	4	102665975	G	A	0.4263	0.4728	0.00972723	0.835713	0.724727	0.963695
rs7675129	4	102675023	C	T	0.4175	0.3695	0.004371	1.21411	1.05111	1.40239
rs871061	4	102679337	A	C	0.419	0.3701	0.0038728	1.21827	1.05472	1.40718
rs13115641	4	104421641	C	A	0.2047	0.1576	0.00106658	1.37371	1.13635	1.66067
rs3886330	4	105772094	C	T	0.3414	0.3908	0.00707448	0.79932	0.688129	0.928479
rs1490586	4	105890017	C	A	0.4612	0.5083	0.00920244	0.815194	0.704625	0.943114
rs2291507	4	105890515	G	A	0.4051	0.4521	0.00975002	0.814439	0.702644	0.944022
rs4141270	4	106022992	T	C	0.4467	0.3972	0.00506369	1.23833	1.06981	1.43339
rs203221	4	108324658	A	G	0.104	0.1421	0.00392357	0.716954	0.576018	0.892372
rs203223	4	108326530	G	T	0.1043	0.1429	0.00339778	0.715289	0.575408	0.889174
rs17608469	4	109251708	A	G	0.1066	0.07674	0.00485063	1.45588	1.12795	1.87916
rs212282	4	111986708	T	C	0.3656	0.3185	0.00663723	1.22179	1.05206	1.41891
rs2661773	4	112405007	C	A	0.3022	0.3483	0.0089387	0.81187	0.696409	0.946474
rs6829775	4	113719791	T	C	0.3599	0.4138	0.0098807	0.819405	0.707446	0.949083
rs2045320	4	116920093	A	G	0.1469	0.1854	0.00932309	0.771895	0.637488	0.934641
rs10033887	4	116927517	G	T	0.1467	0.1853	0.00910629	0.771333	0.636939	0.934084
rs4597906	4	118758795	T	C	0.4073	0.3558	0.00634125	1.24357	1.07329	1.44086
rs12503813	4	118784946	C	T	0.3781	0.3288	0.00907574	1.23154	1.06205	1.42808
rs4131119	4	118802784	A	G	0.4047	0.3512	0.00742269	1.24353	1.07439	1.43931
rs2892800	4	119134308	T	C	0.5285	0.4705	0.00122443	1.24535	1.08053	1.4353
rs1573955	4	119199879	T	G	0.4678	0.5248	0.00140813	0.805939	0.699091	0.929118
rs7698598	4	119951647	G	A	0.2058	0.1659	0.00225379	1.34909	1.11938	1.62595
rs13837	4	119954533	G	T	0.3589	0.3079	0.00207285	1.27034	1.09205	1.47774
rs10857064	4	120009168	A	G	0.3569	0.4014	0.00752742	0.817376	0.706864	0.945165
rs10084915	4	120138824	A	G	0.2285	0.268	0.00756647	0.799738	0.677323	0.944278
rs4833611	4	120147460	C	T	0.2285	0.268	0.00756647	0.799738	0.677323	0.944278
rs17010476	4	121034480	C	T	0.08029	0.05608	0.0062862	1.50206	1.12772	2.00064
rs6842087	4	121058095	C	T	0.4234	0.376	0.0099643	1.20625	1.0417	1.3968
rs9993990	4	122426864	C	A	0.2343	0.2865	0.00224641	0.771857	0.654354	0.91046
rs6828751	4	122436261	T	C	0.1338	0.1746	0.00201855	0.739843	0.603238	0.907383
rs4833219	4	122449490	G	A	0.2281	0.1854	0.00502826	1.29434	1.0818	1.54864
rs10518443	4	125728477	G	A	0.1469	0.1877	0.00788859	0.752255	0.620994	0.911261
rs1864363	4	126524825	A	C	0.1825	0.2252	0.0041541	0.756746	0.634286	0.902849
rs13135378	4	127281188	C	T	0.2401	0.1942	0.00348113	1.31854	1.10484	1.57358
rs13110774	4	127290078	G	A	0.2393	0.1929	0.00306486	1.32398	1.10847	1.5814
rs624738	4	127315595	C	A	0.1423	0.1848	0.00193211	0.724756	0.594147	0.884076
rs12508336	4	129345343	C	T	0.4022	0.3548	0.00833652	1.22998	1.05926	1.42822
rs10021346	4	129349449	A	G	0.375	0.3282	0.00917671	1.22824	1.05601	1.42856
rs10518545	4	130114848	A	G	0.09124	0.1198	0.00989754	0.733616	0.577446	0.932023
rs11728621	4	139779568	A	G	0.05044	0.07624	0.00749021	0.654862	0.482154	0.889435
rs4863639	4	140165770	T	C	0.2401	0.2922	0.00277404	0.782215	0.664234	0.921151
rs17355469	4	140544895	C	A	0.1241	0.1564	0.00344971	0.745995	0.60539	0.919256
rs10519515	4	140901754	A	C	0.05693	0.08087	0.00948389	0.673255	0.50469	0.89812
rs6537003	4	141563992	G	T	0.1088	0.1398	0.00430276	0.72653	0.57993	0.91019
rs1057260	4	142352369	A	C	0.454	0.5006	0.00755646	0.818269	0.707053	0.946978
rs17007266	4	142355535	T	C	0.4248	0.3701	0.0024039	1.26923	1.09343	1.4733
rs2322301	4	142636313	T	C	0.4416	0.4941	0.00829225	0.807638	0.699206	0.932885
rs13122930	4	142650413	T	C	0.4431	0.4965	0.0069862	0.803774	0.695617	0.928747
rs1493025	4	142657057	G	A	0.4377	0.4923	0.00586447	0.800335	0.692605	0.924821
rs4254850	4	142688390	T	C	0.4117	0.4723	0.00435504	0.79408	0.687275	0.917483
rs1389098	4	142705418	G	A	0.4415	0.4982	0.0085549	0.8085	0.700814	0.932734
rs7694604	4	146430293	T	G	0.06861	0.09327	0.0082188	0.700666	0.536321	0.915371
rs6852200	4	146452773	T	C	0.06861	0.09327	0.0082188	0.700666	0.536321	0.915371
rs3756021	4	146461534	C	T	0.07007	0.09622	0.00545442	0.693182	0.53238	0.902552
rs6848760	4	146484997	C	A	0.07456	0.1039	0.00272984	0.678953	0.525155	0.877793
rs17020432	4	146543677	A	C	0.07906	0.1116	0.00429664	0.697843	0.544232	0.894811
rs1390981	4	146546701	A	G	0.07956	0.1128	0.00359238	0.693585	0.541362	0.88861
rs17020528	4	146601349	C	T	0.07883	0.111	0.00444578	0.700133	0.545971	0.897824
rs7678910	4	146603460	T	C	0.1496	0.1903	0.00384334	0.748159	0.616469	0.907981
rs1864372	4	147143572	A	G	0.1255	0.1558	0.00823526	0.763815	0.621485	0.938742
rs4591581	4	148429102	G	A	0.1051	0.1358	0.00814545	0.739573	0.593066	0.922272
rs6827096	4	148435446	C	T	0.1051	0.1352	0.00898339	0.742158	0.594731	0.92613
rs7686589	4	151337243	C	T	0.2985	0.3447	0.00421203	0.805239	0.688692	0.941509
rs13147317	4	153030658	G	A	0.03942	0.06198	0.00773824	0.613427	0.435594	0.863861
rs7682931	4	153060217	G	A	0.03723	0.06139	0.00396149	0.587868	0.41553	0.831682
rs11727862	4	153075234	G	A	0.03807	0.06206	0.00441094	0.594408	0.421193	0.838857
rs1020702	4	154685712	C	A	0.1825	0.2397	0.000205806	0.724323	0.605899	0.865893
rs6857738	4	154689140	C	A	0.1835	0.2403	0.000230711	0.726337	0.607625	0.868242
rs959249	4	154768674	G	A	0.1847	0.2361	0.000859189	0.750844	0.627784	0.898027
rs7667589	4	155009671	A	C	0.2504	0.1972	0.00024056	1.39131	1.16691	1.65886
rs4484280	4	155047033	T	C	0.4285	0.4787	0.00158009	0.797586	0.690281	0.921572
rs938716	4	155049484	C	T	0.2602	0.2113	0.000352551	1.36538	1.1493	1.62209
rs12498920	4	161413994	A	G	0.3679	0.3241	0.00995388	1.20892	1.04074	1.40428
rs10517752	4	162663106	A	G	0.1175	0.08619	0.00634971	1.40802	1.11181	1.78313
rs1440588	4	162764014	A	G	0.2152	0.2577	0.00784681	0.78824	0.665052	0.934246
rs721197	4	162863837	G	A	0.1801	0.2151	0.0097771	0.788334	0.657689	0.94493
rs2067907	4	162871521	T	C	0.1808	0.2166	0.0082664	0.785288	0.655453	0.94084
rs10028812	4	162904449	C	T	0.1754	0.2137	0.00470509	0.769862	0.641391	0.924066
rs1492457	4	162985367	G	A	0.0854	0.1187	0.00262619	0.691069	0.543862	0.878121
rs2086754	4	162992246	A	C	0.09457	0.1249	0.0077518	0.727785	0.577389	0.917355
rs195559	4	163650534	G	A	0.05109	0.07379	0.00865564	0.665067	0.488696	0.905092
rs195557	4	163658871	T	G	0.05109	0.07379	0.00865564	0.665067	0.488696	0.905092
rs6839846	4	163707598	G	A	0.1239	0.1631	0.00147309	0.715096	0.580849	0.880371
rs13130233	4	163718686	A	G	0.1226	0.16	0.00242787	0.724743	0.588305	0.892823
rs2611251	4	166629269	T	C	0.3175	0.3577	0.00698139	0.811361	0.696182	0.945595
rs17710102	4	170198039	T	C	0.06934	0.1015	0.0022025	0.643712	0.494638	0.837713
rs7683893	4	170203367	T	C	0.1905	0.24	0.00355758	0.745176	0.624807	0.888734
rs13112591	4	170203848	A	C	0.1859	0.2326	0.00302008	0.741374	0.620642	0.885591
rs1394860	4	172979002	G	A	0.2985	0.341	0.00559842	0.808432	0.692869	0.94327
rs10049623	4	173172113	T	C	0.1201	0.1564	0.00622542	0.733044	0.593793	0.904951
rs13102637	4	173491064	A	C	0.3304	0.376	0.00891585	0.810304	0.698563	0.93992
rs10007423	4	173741357	A	G	0.09489	0.1296	0.00522123	0.690447	0.548387	0.869308
rs2581761	4	176641467	A	G	0.308	0.3558	0.00975162	0.813395	0.697481	0.948573
rs2644005	4	176641650	T	C	0.3066	0.3548	0.00891671	0.811496	0.695779	0.946459
rs4398480	4	178016011	A	G	0.4482	0.3979	0.00362515	1.24538	1.07935	1.43694
rs6846031	4	178019148	G	T	0.4942	0.4457	0.00724219	1.22777	1.06537	1.41491
rs17064315	4	178041034	A	G	0.4532	0.4072	0.00646127	1.22565	1.06155	1.41513
rs13105496	4	178116819	C	T	0.2226	0.2615	0.00792261	0.794651	0.671181	0.940835
rs13125007	4	178184819	T	C	0.4839	0.4345	0.00850792	1.22576	1.05677	1.42179
rs9312207	4	178296863	G	T	0.3136	0.2671	0.00324933	1.26412	1.08244	1.4763
rs17065447	4	178827897	G	T	0.2445	0.2801	0.00993244	0.816176	0.691559	0.963248
rs12645056	4	178841353	T	G	0.2277	0.268	0.00414392	0.7921	0.669445	0.937229
rs1381703	4	178847967	G	A	0.2236	0.2656	0.00299747	0.783247	0.661337	0.92763
rs2614609	4	179388852	C	T	0.3004	0.3522	0.00598409	0.793849	0.679794	0.927041
rs2715373	4	179390635	T	G	0.1589	0.2047	0.00198247	0.722271	0.597005	0.87382
rs118806	4	179609480	A	G	0.1852	0.1471	0.00760937	1.31542	1.08372	1.59665
rs7666980	4	179633509	A	G	0.2131	0.17	0.00469966	1.32641	1.10258	1.59568
rs11937114	4	179704645	T	G	0.335	0.3855	0.00564893	0.800985	0.689809	0.930079
rs13118455	4	180291324	G	A	0.4796	0.4321	0.0076035	1.21847	1.05549	1.40662
rs3849603	4	180542333	C	T	0.3839	0.4345	0.00894517	0.81853	0.707035	0.947606
rs7678609	4	180696728	A	G	0.478	0.425	0.0026038	1.23945	1.07092	1.4345
rs13144599	4	182591864	T	C	0.2304	0.279	0.00406684	0.785803	0.666044	0.927097
rs17072125	4	182616401	T	C	0.4298	0.3849	0.00701544	1.2074	1.04598	1.39373
rs7656889	4	182677604	G	A	0.2759	0.3241	0.0075868	0.7961	0.68118	0.930407
rs1914369	4	182780568	A	G	0.07226	0.05195	0.00772852	1.54614	1.13929	2.09829
rs6823165	4	182784916	C	T	0.4678	0.4031	0.000130518	1.33061	1.14999	1.5396
rs10019343	4	184721809	G	A	0.1234	0.1677	0.000976228	0.713033	0.582453	0.872887
rs10010069	4	185027064	C	T	0.09781	0.1346	0.00695141	0.726584	0.580047	0.910141
rs2178095	4	185609790	G	A	0.1597	0.1274	0.00661964	1.31626	1.07101	1.61767
rs12644905	4	185676683	C	T	0.273	0.2296	0.00657523	1.25108	1.06208	1.47371
rs10027540	4	185750840	A	G	0.2672	0.2261	0.0062577	1.27606	1.07591	1.51343
rs10033885	4	185753007	A	C	0.2679	0.2243	0.00386743	1.29313	1.09066	1.53319
rs6827693	4	185755328	T	G	0.2687	0.2267	0.00519864	1.2811	1.08049	1.51896
rs4862428	4	185767176	A	G	0.454	0.4026	0.00445732	1.25144	1.07907	1.45135
rs10446837	4	185859682	A	G	0.1	0.07733	0.0099775	1.37728	1.06525	1.78069
rs6838700	4	186372826	C	A	0.1279	0.1716	0.0040585	0.718096	0.585182	0.881199
rs3775291	4	187004074	C	T	0.2292	0.278	0.00601157	0.76994	0.649165	0.913183
rs6832915	4	187391215	C	A	0.1513	0.2013	0.000440894	0.70141	0.578102	0.851021
rs4862792	4	188201350	G	T	0.1301	0.1706	0.00201658	0.72142	0.588124	0.884927
rs11132565	4	189563127	T	C	0.2691	0.3207	0.00451797	0.789452	0.671653	0.927911
rs10434316	4	189797616	C	A	0.09124	0.1305	0.00134021	0.683945	0.542976	0.861513
rs872030	4	190341415	T	C	0.4149	0.3619	0.00513047	1.23796	1.06679	1.4366
rs12646102	4	190389490	A	G	0.4095	0.3571	0.00733882	1.22932	1.06381	1.42059
rs7443724	5	996696	A	C	0.4437	0.4894	0.00263058	0.816428	0.706757	0.943118
rs374361	5	999338	C	T	0.2496	0.2137	0.00789133	1.26041	1.06077	1.49764
rs10040067	5	1027182	A	G	0.1867	0.2222	0.00814753	0.788	0.659064	0.942162
rs4406174	5	1519079	C	T	0.2117	0.1741	0.00920267	1.28413	1.06865	1.54305
rs2962057	5	1526098	C	T	0.381	0.3335	0.00305899	1.25547	1.08201	1.45673
rs7712396	5	1529401	C	A	0.3803	0.33	0.00230231	1.2623	1.08759	1.46507
rs2962074	5	1548764	T	C	0.3708	0.3253	0.0085701	1.22221	1.05285	1.41881
rs2962073	5	1548867	G	A	0.3721	0.314	0.000833922	1.29043	1.11152	1.49813
rs6865199	5	1549771	T	C	0.3708	0.3253	0.00851361	1.22292	1.05323	1.41994
rs4866484	5	2418025	A	G	0.316	0.2748	0.00747144	1.25137	1.06773	1.4666
rs32712	5	3395518	T	C	0.1725	0.1401	0.00766837	1.284	1.05588	1.56141
rs4866443	5	3400160	C	A	0.1642	0.1316	0.00766252	1.30938	1.06947	1.60313
rs1697997	5	3542548	T	C	0.0708	0.04486	0.00321535	1.6249	1.1881	2.2223
rs590199	5	4900062	C	A	0.1469	0.1169	0.00988422	1.32961	1.0783	1.63949
rs458084	5	5023441	A	G	0.1898	0.2361	0.000707497	0.74485	0.624303	0.888675
rs465871	5	5024621	T	G	0.2197	0.268	0.00118376	0.759568	0.640789	0.900365
rs6878673	5	5032533	T	G	0.1909	0.2378	0.000659157	0.743576	0.623237	0.88715
rs12659315	5	5248799	T	C	0.1942	0.2441	0.0028791	0.754456	0.632206	0.900347
rs10036107	5	5249101	G	A	0.1944	0.2441	0.00302352	0.75563	0.633206	0.901725
rs16875556	5	5402163	A	G	0.4627	0.5195	0.00596493	0.811865	0.704612	0.935444
rs11750309	5	6164849	T	C	0.3157	0.2686	0.00707656	1.25346	1.06896	1.4698
rs6555406	5	6694692	A	G	0.201	0.1635	0.00483337	1.29923	1.08004	1.56291
rs326123	5	7876861	G	A	0.4635	0.5171	0.00744242	0.808962	0.69875	0.936557
rs162031	5	7880287	T	C	0.4452	0.497	0.0062382	0.81106	0.701441	0.937811
rs992149	5	8794278	G	A	0.2898	0.3353	0.00524254	0.806093	0.690749	0.940698
rs4701822	5	8808777	G	A	0.2905	0.3351	0.00614983	0.809599	0.693763	0.944775
rs995555	5	8828135	G	A	0.2939	0.3371	0.00812419	0.815178	0.698735	0.951027
rs3756737	5	9534392	T	C	0.2642	0.3056	0.00688856	0.804718	0.687054	0.942534
rs745671	5	12986808	T	G	0.1139	0.1547	0.00515708	0.726991	0.58556	0.902583
rs16902962	5	13943499	A	G	0.07372	0.1017	0.0090809	0.720989	0.557595	0.932262
rs9790982	5	14776585	G	A	0.07591	0.1021	0.00530243	0.710202	0.548123	0.920208
rs879253	5	14794868	T	C	0.07664	0.1015	0.00768226	0.722693	0.558033	0.935941
rs258222	5	14800333	T	C	0.07613	0.1004	0.00884691	0.727579	0.561244	0.943211
rs13153362	5	15919799	A	G	0.2292	0.2754	0.00875158	0.79307	0.672881	0.934728
rs12517809	5	15925524	C	T	0.2244	0.2709	0.0089033	0.790732	0.669625	0.933743
rs955205	5	16347660	A	C	0.4664	0.5213	0.00757655	0.82008	0.71189	0.944712
rs25912	5	16706530	C	T	0.3482	0.2967	0.00416779	1.26067	1.08194	1.46894
rs250340	5	16758569	T	C	0.1956	0.1505	0.0019536	1.37757	1.14259	1.66088
rs2962954	5	18423194	A	G	0.1411	0.1814	0.00536997	0.752321	0.618413	0.915225
rs2962949	5	18424199	G	T	0.1395	0.1813	0.00397413	0.744934	0.612102	0.906593
rs10065090	5	18433482	A	G	0.1416	0.1818	0.00544739	0.754305	0.620482	0.916989
rs17269457	5	18863867	G	A	0.2066	0.1677	0.00935441	1.30625	1.08115	1.57822
rs4521476	5	18917828	G	A	0.2693	0.2258	0.00708294	1.28519	1.08733	1.51906
rs1684848	5	19502141	T	C	0.3099	0.3607	0.0055249	0.799522	0.686041	0.931775
rs347720	5	19513668	G	T	0.3085	0.3601	0.00472059	0.795569	0.682383	0.927528
rs995491	5	19534805	T	C	0.2905	0.34	0.00668165	0.801258	0.686327	0.935435
rs770301	5	19537726	C	T	0.3019	0.3501	0.00811899	0.804357	0.688598	0.939576
rs17222830	5	19868580	C	T	0.2818	0.3253	0.00759707	0.803094	0.685406	0.940989
rs7716704	5	19877286	T	C	0.2884	0.3314	0.00884649	0.808015	0.689727	0.94659
rs10037073	5	20975229	C	T	0.118	0.1596	0.00346042	0.715818	0.578655	0.885494
rs6878853	5	20981688	C	T	0.1196	0.1603	0.00453814	0.722468	0.584095	0.89362
rs4613760	5	20982268	T	C	0.1182	0.1594	0.00381467	0.718272	0.580858	0.888194
rs4485890	5	21805266	T	C	0.4427	0.3929	0.00750066	1.22283	1.05583	1.41624
rs2129612	5	22740008	G	A	0.4066	0.3642	0.00681414	1.22626	1.05849	1.42062
rs13360911	5	24296704	G	A	0.4518	0.5059	0.00340189	0.81639	0.705873	0.944211
rs10037286	5	24320400	T	G	0.4393	0.5035	0.000478908	0.785078	0.680064	0.906308
rs331250	5	24334452	A	G	0.4459	0.5041	0.0012411	0.802582	0.694909	0.926938
rs972303	5	24355555	C	T	0.5089	0.4539	0.00265792	1.23378	1.06781	1.42554
rs11745759	5	28046365	C	A	0.2358	0.1919	0.00434469	1.27162	1.07068	1.51028
rs7711451	5	28084454	C	T	0.24	0.1909	0.00141988	1.30962	1.10214	1.55617
rs7702050	5	28195096	G	A	0.1672	0.1322	0.0095701	1.31373	1.07337	1.60791
rs4867169	5	29213248	T	C	0.3328	0.2828	0.00676308	1.24432	1.06687	1.4513
rs1456631	5	29697380	T	C	0.4715	0.4255	0.00914736	1.20911	1.04442	1.39976
rs3101006	5	29703260	A	G	0.4591	0.5171	0.00124933	0.789582	0.681717	0.914514
rs1276165	5	30941222	C	T	0.3151	0.2609	0.00359121	1.26908	1.08527	1.48402
rs1276173	5	30944477	T	C	0.319	0.2621	0.00212015	1.28337	1.09809	1.4999
rs10941049	5	33227083	C	T	0.4679	0.4246	0.00736309	1.21583	1.04932	1.40876
rs9791054	5	33243808	C	T	0.3978	0.4421	0.00658561	0.812894	0.701633	0.941798
rs272735	5	33401470	G	T	0.4431	0.4894	0.00598303	0.822523	0.714046	0.94748
rs10062990	5	33685863	C	T	0.3458	0.291	0.00613359	1.26615	1.08562	1.47669
rs1072516	5	34604915	G	A	0.1372	0.1063	0.00774907	1.3322	1.07085	1.65734
rs7715165	5	35986627	C	T	0.08187	0.1122	0.00905856	0.719385	0.562434	0.920136
rs4288141	5	35997920	T	C	0.3803	0.3292	0.00680419	1.24156	1.06753	1.44395
rs6890283	5	36001766	C	T	0.4182	0.4711	0.00599129	0.808707	0.700914	0.933076
rs2218522	5	36014599	C	T	0.2909	0.2285	0.000243142	1.36818	1.16027	1.61335
rs2447876	5	36028200	T	C	0.1518	0.1948	0.00489049	0.756972	0.626203	0.915051
rs2453299	5	36031870	G	A	0.1507	0.1947	0.00398765	0.751537	0.621133	0.909319
rs1287276	5	36047701	A	C	0.1394	0.1818	0.00520364	0.752423	0.621518	0.910899
rs2937550	5	36473237	T	C	0.3511	0.4026	0.00674705	0.804247	0.690678	0.93649
rs525735	5	38881628	G	T	0.3036	0.3566	0.00571432	0.790404	0.678929	0.920182
rs3805577	5	39107227	T	C	0.05556	0.09151	0.000364527	0.598337	0.447195	0.80056
rs3849781	5	39500920	T	C	0.2478	0.1978	0.0024019	1.32096	1.11316	1.56754
rs4957476	5	39502755	G	A	0.4015	0.3456	0.00414944	1.25443	1.08363	1.45215
rs11742067	5	49492838	C	A	0.3937	0.4458	0.00809934	0.812041	0.69945	0.942756
rs16879125	5	49694961	G	A	0.0531	0.07848	0.00770126	0.653832	0.481628	0.887605
rs10053011	5	50129745	A	G	0.08905	0.06139	0.00494208	1.4906	1.13182	1.96311
rs27574	5	50151965	T	C	0.09489	0.06671	0.00545913	1.45246	1.11537	1.89144
rs27580	5	50162734	A	G	0.22	0.1793	0.00515664	1.28959	1.07612	1.54542
rs4146568	5	51123678	C	T	0.4394	0.4976	0.00149814	0.782373	0.676001	0.905484
rs6449873	5	51174404	C	T	0.4949	0.428	0.000343858	1.31965	1.14149	1.52562
rs10036878	5	51182660	A	G	0.1146	0.08994	0.0050123	1.39408	1.09392	1.77659
rs4865693	5	51189310	G	A	0.497	0.4261	0.000161826	1.34132	1.1595	1.55165
rs17211415	5	52128374	T	C	0.09197	0.121	0.00721899	0.729926	0.575876	0.925185
rs13163497	5	52179008	G	A	0.144	0.1102	0.00519145	1.39524	1.12548	1.72967
rs4865540	5	52184268	C	A	0.1526	0.1133	0.00290311	1.40882	1.14399	1.73495
rs2406370	5	52218333	A	G	0.2197	0.1848	0.0090071	1.284	1.07358	1.53567
rs1363189	5	52240476	A	G	0.354	0.4055	0.00506256	0.80646	0.696426	0.933878
rs2279584	5	52257301	T	C	0.2054	0.2591	0.00162931	0.755084	0.638064	0.893566
rs26680	5	52284386	C	T	0.3409	0.3991	0.00320551	0.783185	0.674194	0.909797
rs1421942	5	52293087	T	C	0.2668	0.216	0.00485339	1.3076	1.10503	1.54732
rs1645761	5	52297242	T	C	0.3745	0.4327	0.00655308	0.80041	0.69062	0.927654
rs1421940	5	52306013	C	A	0.2117	0.1706	0.00983232	1.30152	1.08246	1.56492
rs152090	5	52312422	A	G	0.4438	0.3819	0.006075	1.26464	1.09376	1.46221
rs4865756	5	52313564	G	A	0.2934	0.2332	0.00100889	1.35057	1.14671	1.59067
rs246406	5	52319076	C	T	0.4453	0.3861	0.00871591	1.25269	1.08286	1.44915
rs1986932	5	53106463	C	T	0.238	0.1895	0.000751163	1.39146	1.164	1.66338
rs17248426	5	53116153	T	C	0.2672	0.2139	0.000484997	1.38872	1.17007	1.64822
rs2007701	5	53124836	G	A	0.2672	0.2137	0.000453001	1.39081	1.17186	1.65067
rs4865789	5	53130488	C	A	0.3467	0.2902	0.000728413	1.32097	1.13385	1.53897
rs6866140	5	53156777	G	A	0.348	0.2898	0.000769905	1.31689	1.131	1.53334
rs2407068	5	53176402	T	C	0.3642	0.3105	0.0031735	1.28016	1.10195	1.4872
rs6450176	5	53298025	G	A	0.4722	0.4221	0.00903851	1.21161	1.05151	1.39609
rs1542167	5	53305742	T	G	0.469	0.4152	0.00522274	1.22927	1.06603	1.4175
rs16887026	5	56803300	G	A	0.4131	0.363	0.00720179	1.22438	1.05834	1.41648
rs7349782	5	56819519	G	A	0.4279	0.4781	0.00337812	0.813266	0.702989	0.940842
rs9292139	5	56830603	T	G	0.4175	0.4622	0.0087114	0.832559	0.719908	0.962838
rs1423143	5	56853136	G	A	0.2032	0.2379	0.00866149	0.791691	0.661887	0.946951
rs2910479	5	56863759	G	T	0.2001	0.2411	0.00315414	0.763253	0.638354	0.912589
rs1809660	5	57246446	G	A	0.1689	0.2139	0.00728438	0.760647	0.633724	0.91299
rs10054634	5	57277305	C	T	0.1689	0.2149	0.00619826	0.757821	0.631834	0.908931
rs17782374	5	58663831	T	C	0.07258	0.04782	0.00766751	1.51176	1.1204	2.03983
rs7728286	5	58818722	C	T	0.2277	0.2701	0.00424929	0.790727	0.669016	0.934579
rs10471476	5	59569640	A	C	0.1015	0.07143	0.00755641	1.44563	1.12082	1.86456
rs16892456	5	60858429	C	T	0.04088	0.06316	0.00524137	0.614425	0.439477	0.859015
rs10078498	5	62716281	A	G	0.5183	0.4575	0.000701864	1.27282	1.10243	1.46955
rs7716031	5	62725286	G	A	0.3682	0.4138	0.00488019	0.816326	0.70506	0.94515
rs4538568	5	62734168	C	T	0.5102	0.4498	0.000706359	1.27321	1.1024	1.47047
rs4700581	5	62735476	G	T	0.5095	0.4498	0.000815136	1.2692	1.09907	1.46567
rs4602570	5	62735711	A	C	0.5111	0.449	0.000493209	1.28317	1.11007	1.48326
rs12522826	5	62739123	C	A	0.5095	0.4498	0.000815136	1.2692	1.09907	1.46567
rs16891858	5	62749746	G	T	0.3	0.255	0.00888612	1.25026	1.06152	1.47255
rs669245	5	62820508	T	C	0.4218	0.4746	0.00400479	0.814369	0.705835	0.939591
rs6898681	5	62858131	T	C	0.4088	0.464	0.00347164	0.806136	0.698361	0.930543
rs10036059	5	62942257	C	A	0.3333	0.3878	0.00118947	0.779502	0.671331	0.905102
rs1566780	5	62946149	A	C	0.4368	0.4911	0.00376592	0.804561	0.696028	0.930017
rs6885945	5	62980393	G	T	0.3277	0.3783	0.00264552	0.792855	0.682711	0.920768
rs4404633	5	63850157	A	C	0.4066	0.356	0.00148768	1.26961	1.09154	1.47672
rs7445190	5	63911811	G	T	0.446	0.4917	0.00730045	0.814938	0.705184	0.941775
rs3857267	5	63917733	G	A	0.4175	0.3613	0.00528987	1.2542	1.08277	1.45277
rs6886919	5	64709775	A	C	0.07038	0.1031	0.00381422	0.665575	0.509406	0.869619
rs253214	5	65499401	A	G	0.2825	0.33	0.00376864	0.788785	0.672685	0.924922
rs32035	5	66735551	G	T	0.1762	0.1389	0.00621668	1.32364	1.08364	1.6168
rs32030	5	66739338	C	T	0.174	0.137	0.00693846	1.32364	1.08303	1.6177
rs3906345	5	66740702	A	G	0.1803	0.1399	0.00359434	1.35537	1.10977	1.65531
rs1274867	5	66751430	T	G	0.1803	0.1387	0.00260302	1.36676	1.11938	1.66881
rs13362272	5	66763696	G	A	0.1774	0.1377	0.00392464	1.35108	1.10542	1.65134
rs6868781	5	67084526	G	A	0.1073	0.07615	0.00649488	1.418	1.10896	1.81317
rs6889533	5	67093326	G	A	0.2588	0.2092	0.00373086	1.30391	1.09835	1.54794
rs28289	5	68060559	A	G	0.4101	0.3625	0.00888422	1.24353	1.06978	1.4455
rs412501	5	68072719	G	A	0.3657	0.3217	0.00861689	1.23818	1.06203	1.44356
rs2913276	5	68099139	T	G	0.4949	0.4433	0.0076754	1.22878	1.06154	1.42236
rs292201	5	73591094	C	A	0.1433	0.1871	0.0006032	0.720694	0.593827	0.874667
rs1873365	5	73749892	A	G	0.1555	0.1198	0.00784775	1.34508	1.09465	1.65279
rs6453227	5	75805105	G	A	0.4479	0.4026	0.00827238	1.23205	1.06599	1.42398
rs2359875	5	76695540	A	G	0.3766	0.4191	0.00829741	0.820782	0.708486	0.950878
rs3733952	5	76696334	C	T	0.3759	0.4197	0.00669649	0.816169	0.704469	0.945579
rs2279095	5	76709426	G	T	0.354	0.3932	0.00929267	0.824743	0.710899	0.956818
rs10055900	5	80486198	G	A	0.2398	0.2851	0.00525601	0.785601	0.666414	0.926104
rs16876476	5	82440199	T	C	0.1117	0.08205	0.00860677	1.42822	1.11527	1.829
rs10054951	5	82521655	G	T	0.1625	0.1265	0.00843791	1.34456	1.0951	1.65086
rs2607148	5	82911585	T	C	0.2376	0.2822	0.00990724	0.800065	0.677577	0.944697
rs1500144	5	85117066	T	C	0.106	0.07683	0.0018802	1.46741	1.14134	1.88663
rs6874335	5	85196393	A	G	0.1562	0.1246	0.00500739	1.32833	1.08063	1.63279
rs11739923	5	87061763	T	C	0.0927	0.121	0.00921523	0.737633	0.581272	0.936056
rs10213801	5	90249900	G	A	0.162	0.2027	0.00660793	0.759277	0.629207	0.916235
rs6452916	5	90252232	C	A	0.1635	0.2021	0.00956671	0.771133	0.639353	0.930075
rs34519	5	92321477	T	C	0.3662	0.4202	0.00548322	0.805997	0.695074	0.934622
rs2453759	5	92344846	C	T	0.3453	0.4067	0.00160204	0.782547	0.674901	0.907363
rs7442897	5	92555377	A	G	0.1788	0.1442	0.00852585	1.31715	1.0793	1.60743
rs4869419	5	92567539	A	G	0.1564	0.1228	0.00623108	1.36069	1.10024	1.68278
rs12657207	5	92571663	A	G	0.153	0.121	0.00888471	1.34554	1.08656	1.66624
rs7448571	5	92643805	A	C	0.219	0.1696	0.0004002	1.38662	1.15511	1.66453
rs719492	5	92665721	T	C	0.1723	0.1352	0.00263268	1.35208	1.10729	1.651
rs6890832	5	94975592	G	T	0.3372	0.2893	0.00296698	1.25682	1.07721	1.46639
rs412026	5	94996186	G	A	0.3445	0.2975	0.00371956	1.24623	1.06938	1.45233
rs150548	5	94998972	A	G	0.3445	0.2973	0.00355947	1.24751	1.07046	1.45384
rs213512	5	95002121	T	G	0.3438	0.2981	0.0047367	1.23866	1.06292	1.44345
rs2158095	5	95018813	G	A	0.1679	0.1322	0.0050634	1.35005	1.10046	1.65624
rs460697	5	95018939	A	G	0.4152	0.368	0.00629758	1.22505	1.05757	1.41905
rs10053879	5	95023545	A	G	0.1676	0.1322	0.00539043	1.34744	1.09817	1.65328
rs4292466	5	95026190	G	A	0.1686	0.132	0.00406267	1.36094	1.10901	1.67009
rs31016	5	96441391	T	G	0.5299	0.4728	0.00164603	1.26177	1.09615	1.45242
rs31012	5	96462244	G	A	0.5219	0.4646	0.00172878	1.26122	1.09629	1.45095
rs13167790	5	96466616	C	T	0.3411	0.294	0.00666932	1.25833	1.08139	1.46422
rs1073601	5	98566596	A	G	0.3565	0.3076	0.00709472	1.24632	1.06819	1.45414
rs2927423	5	99265408	G	A	0.3542	0.3024	0.0039523	1.26518	1.08004	1.48205
rs10045935	5	99302219	C	T	0.1007	0.1316	0.00742676	0.723968	0.577531	0.907535
rs1381989	5	99310930	C	T	0.3489	0.3972	0.00459427	0.798448	0.687313	0.927554
rs13190093	5	99332696	C	T	0.2679	0.2155	0.000835535	1.32246	1.11795	1.56438
rs10057187	5	99346521	C	A	0.1051	0.1353	0.00916683	0.733166	0.586413	0.916645
rs7710010	5	99434080	T	C	0.08175	0.1157	0.00233025	0.664709	0.519876	0.849891
rs7737429	5	99455090	C	T	0.2036	0.157	0.000663033	1.37242	1.13744	1.65595
rs4532340	5	99479714	C	T	0.08223	0.1128	0.00623111	0.68945	0.538833	0.882167
rs4563598	5	99492606	T	C	0.08138	0.1117	0.00649262	0.688103	0.537018	0.881694
rs4389662	5	99503303	C	T	0.08175	0.1118	0.00684528	0.690495	0.539207	0.88423
rs10078007	5	99507641	C	A	0.08175	0.1118	0.00706532	0.691466	0.539978	0.885453
rs13156973	5	99943991	A	G	0.2588	0.213	0.00691558	1.28308	1.08364	1.51922
rs7709850	5	99963593	C	T	0.242	0.1936	0.00393791	1.31759	1.10676	1.56859
rs277868	5	100094210	C	T	0.1365	0.1759	0.00271563	0.734691	0.601184	0.897847
rs278496	5	100100157	C	T	0.1533	0.1983	0.00135079	0.726098	0.600068	0.878599
rs4703116	5	100128913	T	C	0.1526	0.1978	0.00131572	0.725105	0.599145	0.877546
rs2548278	5	100165117	C	T	0.2668	0.3115	0.00794664	0.797908	0.681016	0.934864
rs17726244	5	100277256	C	T	0.2234	0.2662	0.00818436	0.788027	0.666489	0.931728
rs1107621	5	100607919	A	G	0.1577	0.2048	0.0010166	0.730268	0.606467	0.879341
rs10463847	5	100632028	A	G	0.1598	0.2064	0.00128799	0.733944	0.609327	0.884046
rs2061476	5	100646372	C	T	0.1654	0.2109	0.00173191	0.742122	0.617206	0.892319
rs12153327	5	100701600	C	T	0.05383	0.08837	0.000332801	0.587323	0.438504	0.786649
rs320654	5	103109780	T	C	0.1204	0.1499	0.00938912	0.752752	0.607387	0.932907
rs1990902	5	103141780	A	G	0.1219	0.1547	0.00436137	0.734618	0.593635	0.909083
rs1422095	5	103143532	G	A	0.1199	0.1564	0.00171182	0.706098	0.569179	0.875955
rs1039860	5	103160079	T	G	0.1234	0.1553	0.00540593	0.741093	0.599225	0.916549
rs395561	5	106861975	A	C	0.04453	0.06627	0.00759869	0.663608	0.478845	0.919663
rs6596759	5	107202929	C	A	0.05474	0.08097	0.00615308	0.664491	0.496789	0.888804
rs1651404	5	110595375	A	G	0.1235	0.157	0.0098395	0.756659	0.613793	0.932778
rs192276	5	111109796	A	C	0.2504	0.2096	0.00837081	1.25247	1.05553	1.48615
rs181918	5	111126320	C	A	0.2263	0.187	0.00322823	1.28423	1.07666	1.53183
rs6890703	5	111136199	C	T	0.2825	0.2338	0.00265391	1.27623	1.08384	1.50277
rs7701321	5	112456258	T	G	0.08626	0.1204	0.00259126	0.697769	0.552402	0.881391
rs7731284	5	112493900	G	A	0.05848	0.08323	0.00559663	0.670115	0.503814	0.891309
rs7732695	5	112495421	T	C	0.1168	0.1488	0.00596832	0.742826	0.600854	0.918343
rs12520028	5	113659909	T	C	0.09444	0.1217	0.00887185	0.736995	0.580997	0.934878
rs36935	5	113679153	G	T	0.09897	0.1257	0.00963396	0.746559	0.590483	0.943889
rs388084	5	113716532	G	A	0.1409	0.1718	0.00978751	0.772686	0.631199	0.945889
rs337705	5	113737062	T	G	0.1344	0.1649	0.00977541	0.769574	0.62638	0.945501
rs163210	5	113745738	T	C	0.1206	0.1505	0.0091662	0.761328	0.615335	0.941959
rs338625	5	113762810	G	A	0.1401	0.1708	0.00995124	0.772821	0.630813	0.946798
rs6883782	5	116090613	C	T	0.04891	0.07346	0.0053987	0.647097	0.478599	0.874918
rs4920935	5	116106226	A	G	0.09927	0.134	0.00292725	0.689521	0.547898	0.867751
rs1368188	5	119641791	G	A	0.5051	0.4598	0.00966816	1.21063	1.04984	1.39604
rs6859471	5	120636776	G	A	0.3521	0.4156	0.00135475	0.775897	0.669164	0.899656
rs4146402	5	120638202	T	C	0.1845	0.2302	0.00786522	0.772955	0.647151	0.923215
rs1812546	5	120638576	A	G	0.3715	0.4309	0.00279363	0.793027	0.685393	0.917564
rs6861011	5	120645496	T	C	0.3735	0.4333	0.00266163	0.792259	0.68483	0.91654
rs17456960	5	120657454	G	A	0.3521	0.4133	0.00211505	0.783648	0.67577	0.908747
rs1592893	5	120659585	T	C	0.3499	0.4103	0.00240421	0.786175	0.678	0.911609
rs9885119	5	120661074	C	T	0.3677	0.4256	0.00367383	0.797903	0.689517	0.923328
rs6861838	5	120689867	G	A	0.3155	0.3678	0.00827159	0.813268	0.70055	0.944123
rs1428393	5	122659109	C	T	0.3905	0.4386	0.00695755	0.811311	0.701693	0.938053
rs2303719	5	122682154	G	T	0.4927	0.4397	0.00412692	1.24243	1.07577	1.43489
rs1047438	5	122682348	G	A	0.492	0.4391	0.00419508	1.24091	1.07488	1.4326
rs6595604	5	124604817	C	A	0.1754	0.1328	0.00466492	1.37264	1.12562	1.67387
rs13187817	5	124815907	C	T	0.0708	0.04723	0.00557257	1.55147	1.13986	2.1117
rs13358753	5	125008619	T	C	0.4051	0.3536	0.00584555	1.25083	1.07937	1.44952
rs721194	5	125019633	C	T	0.3289	0.2772	0.00260964	1.29921	1.11023	1.52036
rs13162396	5	125791140	G	A	0.3467	0.3996	0.000989537	0.77553	0.665215	0.904141
rs13179664	5	125884934	A	G	0.2537	0.3044	0.00329776	0.770784	0.654517	0.907703
rs4836276	5	125896918	A	C	0.3	0.3546	0.00265324	0.776223	0.665572	0.90527
rs3749748	5	127350549	C	T	0.336	0.2898	0.00729652	1.24518	1.06645	1.45387
rs17764730	5	127357526	C	T	0.3365	0.2902	0.00710635	1.24705	1.06779	1.45642
rs790155	5	127498380	T	C	0.3816	0.328	0.00371427	1.26371	1.08783	1.46802
rs10067879	5	128742671	C	T	0.08759	0.06206	0.00566495	1.47583	1.11911	1.94624
rs25879	5	131407044	G	A	0.451	0.406	0.00651133	1.23041	1.06267	1.42463
rs2136187	5	131577894	T	C	0.2555	0.3152	0.000385302	0.740761	0.631744	0.868591
rs3900945	5	131592870	T	C	0.3204	0.3725	0.0049285	0.795273	0.683389	0.925476
rs1007602	5	131602166	T	C	0.3204	0.3731	0.00443611	0.793558	0.682018	0.92334
rs2292260	5	131606936	G	A	0.2566	0.3211	0.0001155	0.723083	0.616445	0.848167
rs162881	5	131608794	T	G	0.4693	0.5236	0.00376812	0.812009	0.705361	0.934783
rs7721296	5	131615966	T	C	0.2566	0.3217	0.000102111	0.722349	0.616093	0.846932
rs3792876	5	131637309	C	T	0.2912	0.3359	0.0047342	0.803935	0.688626	0.938553
rs3805665	5	131644718	G	A	0.292	0.3353	0.00601427	0.808965	0.692981	0.94436
rs3792879	5	131644835	T	C	0.292	0.3357	0.00558433	0.80744	0.691638	0.942631
rs3792880	5	131644965	G	T	0.2924	0.3353	0.00651743	0.810589	0.694345	0.946293
rs3792882	5	131645111	C	T	0.292	0.3353	0.00601427	0.808965	0.692981	0.94436
rs3805666	5	131646475	G	A	0.2927	0.3357	0.00628396	0.810137	0.693953	0.945773
rs3805667	5	131646516	A	G	0.2924	0.3359	0.00574212	0.808242	0.692293	0.943611
rs3805668	5	131646588	G	A	0.2927	0.3359	0.00605599	0.809318	0.693247	0.944822
rs3805669	5	131646762	A	G	0.2921	0.3359	0.0055446	0.807165	0.691338	0.942398
rs13179900	5	131647590	G	A	0.2954	0.3363	0.00987219	0.819794	0.701988	0.957369
rs4646194	5	131649062	C	A	0.2924	0.3365	0.00520846	0.806426	0.690859	0.941325
rs2073838	5	131649222	G	A	0.2921	0.3369	0.00464812	0.803835	0.688569	0.938396
rs2073839	5	131650245	C	T	0.2927	0.3365	0.00547571	0.807496	0.691808	0.94253
rs3828673	5	131651565	G	A	0.2927	0.3365	0.00547571	0.807496	0.691808	0.94253
rs3761659	5	131657784	G	C	0.2944	0.3363	0.00783573	0.814846	0.697997	0.951256
rs3805673	5	131659103	G	A	0.2927	0.3365	0.00547571	0.807496	0.691808	0.94253
rs2304081	5	131667548	G	A	0.2927	0.3365	0.00547571	0.807496	0.691808	0.94253
rs3805676	5	131668467	C	A	0.2927	0.3365	0.00547571	0.807496	0.691808	0.94253
rs3805678	5	131675207	G	A	0.2936	0.3365	0.00638155	0.810747	0.694538	0.946401
rs2306772	5	131675981	C	T	0.2927	0.3369	0.00547682	0.805971	0.690464	0.940801
rs4646301	5	131711100	G	A	0.2968	0.3448	0.00192213	0.794272	0.681124	0.926215
rs2073642	5	131713774	C	T	0.2978	0.3442	0.00253519	0.800698	0.686899	0.93335
rs4646305	5	131718539	G	A	0.2971	0.3442	0.00221122	0.798093	0.68466	0.930318
rs2073643	5	131723288	T	C	0.308	0.3495	0.00672515	0.818803	0.702688	0.954106
rs2073645	5	131724814	A	G	0.299	0.3436	0.00329615	0.806193	0.691313	0.940164
rs6897597	5	131743465	C	T	0.3569	0.402	0.00624624	0.82519	0.711537	0.956997
rs2269821	5	131758314	G	A	0.3063	0.3522	0.0031078	0.807633	0.692673	0.941672
rs7734115	5	131792058	C	T	0.2679	0.3099	0.00653889	0.815564	0.696358	0.955176
rs13165038	5	131813350	T	C	0.2848	0.3524	9.65541e-05	0.738793	0.633808	0.861167
rs743562	5	131872383	T	C	0.4511	0.5065	0.0045706	0.816482	0.706705	0.943312
rs2243208	5	132001151	A	G	0.165	0.1269	0.00861762	1.34516	1.09443	1.65333
rs13161158	5	132407688	T	C	0.1774	0.2161	0.00530404	0.77277	0.642849	0.928947
rs11741177	5	132767180	A	G	0.4664	0.516	0.00681208	0.821533	0.711779	0.94821
rs6880257	5	134090360	A	G	0.3662	0.3182	0.00721238	1.24682	1.0727	1.4492
rs10067976	5	134097290	C	A	0.3628	0.3156	0.00848688	1.2426	1.06902	1.44437
rs381637	5	134124658	T	G	0.3277	0.2798	0.0050737	1.25966	1.08104	1.4678
rs403005	5	134132269	G	A	0.2584	0.2149	0.00743405	1.27816	1.08246	1.50924
rs11242237	5	134590912	A	C	0.4993	0.4504	0.00731407	1.21896	1.05731	1.40533
rs609385	5	134597267	T	C	0.4656	0.4156	0.00884744	1.21232	1.05102	1.39836
rs6878746	5	134861178	T	C	0.388	0.3418	0.00931132	1.22717	1.05899	1.42207
rs1848474	5	134938615	T	C	0.4051	0.3601	0.00528297	1.23887	1.06983	1.43463
rs7732567	5	134939703	T	C	0.405	0.3601	0.00544523	1.23799	1.06905	1.43362
rs4976321	5	135047254	G	A	0.3409	0.3896	0.00370875	0.812091	0.700454	0.941522
rs6892472	5	136930564	G	A	0.1161	0.08619	0.00799009	1.36708	1.07746	1.73455
rs2189087	5	136934484	T	C	0.1835	0.2285	0.00315998	0.773611	0.648574	0.922755
rs6878439	5	136940216	G	A	0.1489	0.1116	0.00277048	1.36771	1.10486	1.69308
rs2339286	5	142120531	A	C	0.1912	0.1523	0.00648887	1.29493	1.06943	1.56797
rs7732591	5	142125177	T	C	0.3715	0.3253	0.00936957	1.20553	1.03798	1.40013
rs7736417	5	142142015	T	C	0.3416	0.2916	0.00425255	1.24402	1.06624	1.45144
rs11749540	5	142159867	T	G	0.1715	0.1336	0.00464888	1.3342	1.08799	1.63613
rs1213705	5	143031025	A	G	0.1445	0.1777	0.00974282	0.762534	0.626051	0.928773
rs4912690	5	144605306	G	T	0.2241	0.2674	0.0087172	0.795659	0.674345	0.938796
rs10036685	5	144606950	T	C	0.2241	0.268	0.00787253	0.793739	0.672882	0.936302
rs2547003	5	144609070	G	A	0.2419	0.2851	0.00659017	0.798032	0.680088	0.936429
rs2963489	5	148593958	T	C	0.4511	0.3796	0.000130088	1.32476	1.14918	1.52716
rs4295373	5	148615987	A	G	0.4868	0.42	0.000405483	1.30041	1.12779	1.49944
rs748066	5	148620535	A	G	0.4708	0.3985	0.000117243	1.33068	1.15348	1.53509
rs10067047	5	148623098	G	A	0.5102	0.4386	0.000140936	1.32762	1.1525	1.52935
rs3816159	5	148624898	A	G	0.527	0.4616	0.000512217	1.29599	1.12539	1.49245
rs1438689	5	148631433	C	T	0.5088	0.4392	0.00021728	1.31748	1.14366	1.51771
rs1438688	5	148639062	T	C	0.5226	0.4592	0.000761209	1.28626	1.11699	1.48118
rs4100758	5	148646778	C	T	0.3109	0.2689	0.00913143	1.22448	1.04628	1.43303
rs813035	5	148720087	T	G	0.4438	0.3837	0.00157652	1.25988	1.09095	1.45498
rs352347	5	148725199	A	G	0.4387	0.3837	0.00373045	1.23389	1.06865	1.42468
rs352346	5	148725821	G	A	0.4358	0.3777	0.0020153	1.25263	1.08405	1.44744
rs168483	5	148763645	T	C	0.1679	0.1257	0.0010477	1.41082	1.1496	1.73139
rs13160429	5	148764914	A	G	0.3511	0.3017	0.00711032	1.23153	1.05916	1.43194
rs353275	5	148765904	T	C	0.09124	0.06316	0.00469912	1.51987	1.15235	2.00459
rs353282	5	148768604	G	A	0.4292	0.3636	0.000385807	1.29845	1.12209	1.50252
rs353265	5	148775566	G	A	0.4526	0.513	0.00167612	0.802415	0.695814	0.925349
rs422727	5	148779512	G	A	0.4635	0.3902	0.000188411	1.31709	1.14121	1.52007
rs1864971	5	149509111	T	C	0.1933	0.1553	0.00644199	1.313	1.08435	1.58986
rs740751	5	149515888	C	T	0.1803	0.1429	0.00679815	1.31642	1.08147	1.60242
rs2302273	5	149535255	G	A	0.1577	0.1198	0.00289653	1.3751	1.11572	1.69478
rs6859151	5	149961539	G	A	0.1847	0.1411	0.000614366	1.41238	1.16267	1.71572
rs10069517	5	149963885	G	A	0.1796	0.1311	0.000115467	1.50399	1.2297	1.83946
rs4958487	5	151063674	A	G	0.1489	0.1092	0.00152433	1.43735	1.15646	1.78647
rs1545030	5	151067412	T	C	0.2675	0.2131	0.00114718	1.3339	1.13047	1.57393
rs4958493	5	151110223	G	A	0.1438	0.09799	8.28425e-05	1.58718	1.26795	1.98678
rs10060486	5	159310105	A	G	0.2013	0.1641	0.00690121	1.30859	1.08105	1.58403
rs6861020	5	159310695	A	G	0.2009	0.1641	0.0076859	1.3046	1.07767	1.57932
rs1465403	5	159622419	G	A	0.1481	0.1139	0.00588097	1.36332	1.09961	1.69029
rs6877438	5	159644037	T	C	0.1453	0.1123	0.00679524	1.35307	1.09041	1.679
rs10515809	5	159976464	T	C	0.5249	0.4652	0.00145937	1.25358	1.08527	1.44798
rs3926946	5	159979651	G	A	0.3808	0.3312	0.00393654	1.23267	1.06019	1.43322
rs7730983	5	160398857	C	T	0.05263	0.08195	0.00130389	0.615808	0.457153	0.829524
rs4921364	5	160432975	G	T	0.05182	0.0791	0.00247291	0.631258	0.467637	0.852128
rs11954477	5	163374345	A	G	0.4445	0.4941	0.00420137	0.81471	0.704597	0.94203
rs1105581	5	163378129	A	G	0.4474	0.4959	0.00511662	0.820179	0.709899	0.94759
rs4868825	5	163381044	T	C	0.3964	0.3518	0.00789402	1.20801	1.04062	1.40232
rs6878709	5	163393047	A	G	0.4146	0.363	0.00277533	1.23789	1.06803	1.43476
rs11135295	5	163400151	C	T	0.4057	0.3583	0.0054983	1.21761	1.05034	1.41152
rs10515868	5	163407778	T	C	0.4299	0.4757	0.00738296	0.829039	0.717173	0.958355
rs4573014	5	163856389	G	A	0.2595	0.2293	0.00926558	1.23792	1.04477	1.46678
rs9314038	5	163929870	A	G	0.3212	0.2828	0.00753771	1.24818	1.06529	1.46246
rs17069094	5	164250243	A	G	0.06204	0.08914	0.00519317	0.669882	0.505643	0.887469
rs11746351	5	164307353	G	A	0.1168	0.08521	0.00402178	1.40454	1.10848	1.77968
rs1990866	5	164564797	C	T	0.1832	0.219	0.00833913	0.787274	0.657868	0.942134
rs13184263	5	165514755	T	G	0.1365	0.1051	0.00760279	1.37856	1.1029	1.72312
rs1560651	5	167598272	A	G	0.05182	0.07506	0.00910823	0.658674	0.487305	0.890307
rs2668046	5	168558803	G	A	0.4562	0.5024	0.00666775	0.821312	0.712134	0.947227
rs10041897	5	169893751	C	T	0.399	0.3477	0.00815404	1.23076	1.0612	1.42741
rs6882257	5	170929434	C	T	0.09124	0.1318	0.00070533	0.671396	0.533818	0.844431
rs13165807	5	171260919	C	T	0.3567	0.3105	0.00727672	1.25025	1.0708	1.45977
rs11749347	5	171272773	C	T	0.4444	0.3935	0.00403802	1.24057	1.07138	1.43649
rs6890298	5	171273406	A	G	0.4474	0.3961	0.00380866	1.24114	1.07236	1.43648
rs6884482	5	172682217	C	T	0.2912	0.3347	0.00726284	0.816797	0.700945	0.951798
rs6884962	5	172682382	A	G	0.3911	0.3471	0.0076089	1.21635	1.04834	1.41129
rs791363	5	173213376	T	C	0.2226	0.1694	0.000813896	1.38583	1.15993	1.65571
rs12523545	5	174523698	G	T	0.2153	0.173	0.00499838	1.30764	1.09166	1.56636
rs10071330	5	174526733	A	C	0.2204	0.1753	0.00292525	1.32691	1.10854	1.5883
rs2471015	5	174756703	C	A	0.4547	0.4014	0.00539901	1.23794	1.06695	1.43634
rs4383738	5	177866785	A	G	0.2774	0.2243	0.00397916	1.3059	1.10801	1.53914
rs2756293	6	965576	G	A	0.4765	0.4248	0.00692918	1.23109	1.0686	1.41829
rs945542	6	966237	G	A	0.4752	0.425	0.00842648	1.22375	1.06265	1.40928
rs9505651	6	971454	T	G	0.04599	0.06915	0.00524227	0.641036	0.468514	0.877085
rs9392255	6	1115234	G	A	0.3518	0.2999	0.00368833	1.26265	1.08376	1.47107
rs9378276	6	1115338	G	A	0.3803	0.3253	0.00329418	1.26572	1.08958	1.47033
rs7754106	6	1123382	T	C	0.3847	0.331	0.00464776	1.25546	1.08141	1.45752
rs9502831	6	1125882	A	C	0.354	0.3028	0.00455645	1.25642	1.07888	1.46318
rs1161761	6	1167422	T	C	0.261	0.3087	0.00215329	0.779949	0.665142	0.914572
rs2569829	6	1539528	C	T	0.1387	0.1818	0.0019096	0.72442	0.593766	0.883823
rs9501738	6	1556792	C	A	0.1489	0.1942	0.00123783	0.720457	0.592761	0.875662
rs9405587	6	2812175	T	G	0.2745	0.3247	0.00241391	0.777134	0.663008	0.910906
rs4351304	6	2814466	C	T	0.2752	0.3247	0.00283872	0.779875	0.665361	0.914099
rs9391970	6	2820878	G	A	0.2752	0.3257	0.00236685	0.77664	0.662691	0.910183
rs6912537	6	2828026	T	C	0.2719	0.3247	0.00142316	0.76842	0.655657	0.900576
rs3799200	6	2958095	G	A	0.09781	0.06907	0.00262459	1.49714	1.14706	1.95405
rs9378350	6	2963370	C	A	0.1175	0.08973	0.00960941	1.36657	1.07577	1.73599
rs9378352	6	3011149	C	T	0.511	0.4599	0.00202728	1.25104	1.0828	1.44543
rs9503618	6	3543701	A	G	0.2285	0.2715	0.0098711	0.804155	0.681674	0.948643
rs7763423	6	5523888	G	T	0.2914	0.2426	0.00738667	1.26653	1.07802	1.48801
rs9405273	6	5524393	G	A	0.2918	0.2426	0.00685231	1.26921	1.08024	1.49124
rs9378434	6	5598143	T	G	0.1869	0.232	0.00450858	0.763512	0.639893	0.911012
rs201036	6	6709118	T	C	0.4328	0.3867	0.00926897	1.22139	1.05552	1.41332
rs201050	6	6720219	A	G	0.4831	0.4368	0.00694933	1.21691	1.05441	1.40446
rs7751407	6	6855722	C	A	0.3012	0.2527	0.00911783	1.25207	1.06476	1.47233
rs2802426	6	6952323	A	G	0.2544	0.2019	0.000930421	1.36142	1.14611	1.61719
rs2765353	6	6959468	A	G	0.07299	0.04191	0.000320518	1.74544	1.27861	2.38271
rs9406232	6	9079324	C	A	0.451	0.3973	0.00124949	1.27884	1.10549	1.47937
rs9296996	6	9825495	A	G	0.06423	0.03955	0.00518731	1.61741	1.17032	2.2353
rs13217591	6	9956562	G	A	0.146	0.1139	0.00956515	1.30181	1.05502	1.60633
rs7341284	6	10038006	T	G	0.2672	0.3158	0.00873052	0.801914	0.684201	0.939879
rs6908117	6	10173476	C	T	0.2982	0.3471	0.00970785	0.809218	0.69294	0.945009
rs9358225	6	10174570	G	A	0.2994	0.3487	0.00958246	0.808035	0.691786	0.943818
rs6926769	6	10184724	T	C	0.2288	0.1907	0.0049184	1.27924	1.06826	1.5319
rs12192252	6	12179747	C	T	0.2328	0.2733	0.0095392	0.801373	0.6774	0.948034
rs11755555	6	12183952	G	A	0.2307	0.271	0.00961055	0.80233	0.678212	0.949163
rs557421	6	12248805	C	T	0.242	0.2834	0.00667973	0.798966	0.679146	0.939925
rs555100	6	13318609	G	A	0.1095	0.147	0.00216781	0.693216	0.556567	0.863416
rs2496132	6	13321097	G	A	0.1095	0.147	0.00216781	0.693216	0.556567	0.863416
rs499818	6	13332467	G	A	0.1095	0.147	0.00216781	0.693216	0.556567	0.863416
rs573668	6	13338569	A	G	0.2796	0.3211	0.00893484	0.800233	0.682535	0.938225
rs9370020	6	13340967	G	T	0.2796	0.3205	0.00979675	0.802675	0.684659	0.941034
rs12526130	6	14312081	C	T	0.219	0.2591	0.00916558	0.798258	0.674591	0.944595
rs11751940	6	14318451	T	C	0.2328	0.2774	0.00520374	0.787646	0.668418	0.928141
rs10484357	6	16116748	G	A	0.2051	0.1665	0.00538116	1.29995	1.07711	1.5689
rs1514330	6	16477107	G	A	0.3774	0.3292	0.00692557	1.25195	1.07449	1.45873
rs598948	6	16774161	C	T	0.1228	0.0856	0.00220638	1.45276	1.15331	1.82995
rs9477384	6	17318116	A	G	0.399	0.3418	0.00122708	1.29444	1.11362	1.50462
rs12526082	6	17330855	A	G	0.4336	0.4941	0.00550243	0.798889	0.692572	0.921526
rs13197759	6	17343655	G	A	0.5015	0.4357	0.00153184	1.27838	1.1075	1.47563
rs823433	6	17494463	T	C	0.1277	0.1647	0.00301617	0.723418	0.586789	0.891859
rs7755827	6	17529407	T	G	0.133	0.1671	0.00672271	0.746683	0.60741	0.917889
rs4142551	6	17603200	C	A	0.0708	0.0461	0.00471795	1.61916	1.18105	2.21981
rs1055111	6	17610090	T	G	0.0708	0.04664	0.00585243	1.59869	1.16731	2.18946
rs3476	6	18225173	C	T	0.2423	0.2001	0.00436969	1.28907	1.08529	1.53111
rs1013062	6	18237661	C	T	0.2445	0.2001	0.00293267	1.30265	1.09742	1.54625
rs12199402	6	18403259	A	G	0.2697	0.2273	0.006837	1.26733	1.07514	1.49388
rs13216194	6	18779046	A	G	0.3487	0.3022	0.00719196	1.23918	1.0643	1.44278
rs717208	6	20237043	G	A	0.09854	0.1359	0.00161749	0.693401	0.555813	0.865047
rs7760528	6	20442354	T	C	0.3401	0.2981	0.0087427	1.24298	1.06729	1.44759
rs9368326	6	21590104	G	A	0.3343	0.3861	0.00268889	0.793615	0.683224	0.921843
rs1620996	6	21602552	C	T	0.277	0.3371	0.000204772	0.736778	0.628012	0.86438
rs4712655	6	22127589	G	A	0.4131	0.4657	0.00576217	0.800139	0.690646	0.926991
rs1325024	6	23785834	C	T	0.4555	0.5136	0.00813727	0.8123	0.704017	0.937238
rs499466	6	23961431	T	C	0.1325	0.09681	0.00417785	1.41577	1.12957	1.7745
rs529648	6	24939867	A	G	0.3876	0.3247	0.00124711	1.3234	1.13909	1.53753
rs2183067	6	25015681	T	G	0.135	0.183	0.00447144	0.690302	0.565666	0.842399
rs6918101	6	25027288	A	C	0.1533	0.2025	0.00423654	0.701903	0.57977	0.849765
rs302990	6	25110097	T	C	0.1096	0.08017	0.00945793	1.37138	1.07755	1.74535
rs302978	6	25118110	G	A	0.1386	0.1046	0.00939354	1.35082	1.08438	1.68273
rs302977	6	25118116	T	C	0.1404	0.1051	0.00805816	1.35536	1.09162	1.68281
rs4144129	6	25193064	G	A	0.06471	0.08792	0.00956879	0.707012	0.537944	0.929215
rs9393624	6	25199042	A	G	0.07664	0.1027	0.00745209	0.716024	0.556824	0.92074
rs2876687	6	25212558	T	C	0.3658	0.4201	0.00317488	0.790917	0.681699	0.917634
rs1880269	6	25225513	G	A	0.2956	0.2409	0.00153202	1.32462	1.12567	1.55874
rs2690106	6	25257580	T	G	0.3056	0.2556	0.0069099	1.27186	1.08283	1.49389
rs2744249	6	25259137	T	C	0.3051	0.2556	0.00738824	1.26905	1.0805	1.49049
rs9467478	6	25370970	T	G	0.04185	0.06272	0.00809009	0.645224	0.464625	0.896021
rs12213948	6	25424256	G	A	0.4365	0.503	0.00141464	0.760228	0.658564	0.877586
rs4320355	6	25462824	C	T	0.2839	0.2391	0.00701616	1.27007	1.07861	1.49553
rs301396	6	25466889	G	A	0.373	0.3158	0.00444434	1.27283	1.09807	1.4754
rs2769703	6	25468825	A	G	0.2905	0.2459	0.00813883	1.26426	1.07469	1.48728
rs463121	6	25475131	C	T	0.3788	0.3217	0.00505775	1.27145	1.097	1.47365
rs9358908	6	26151535	T	G	0.1584	0.2107	0.000444503	0.697097	0.57863	0.839819
rs9379831	6	26175852	C	A	0.1303	0.1769	0.000945712	0.688652	0.562771	0.842691
rs11753837	6	26190747	G	A	0.03728	0.06139	0.00219035	0.586338	0.415387	0.827644
rs9366653	6	26354247	G	A	0.06067	0.08619	0.00322118	0.66934	0.505249	0.886723
rs6933583	6	26355283	A	C	0.06423	0.09032	0.00298324	0.673633	0.511526	0.887113
rs4712980	6	26355758	T	G	0.06423	0.09032	0.00298324	0.673633	0.511526	0.887113
rs4712981	6	26361430	C	T	0.06423	0.09091	0.00251318	0.668545	0.507757	0.880247
rs9379856	6	26366836	A	C	0.06067	0.08678	0.00271774	0.664104	0.501397	0.879611
rs9379859	6	26369549	C	T	0.06076	0.08678	0.00264997	0.665139	0.502174	0.880989
rs12176317	6	26372786	A	G	0.06058	0.08678	0.00261188	0.663072	0.500622	0.878236
rs9393713	6	26373678	G	A	0.06058	0.08678	0.00261188	0.663072	0.500622	0.878236
rs9393714	6	26373740	G	T	0.06012	0.08688	0.00218373	0.656813	0.495391	0.870833
rs9379870	6	26374410	A	G	0.06423	0.09091	0.00251318	0.668545	0.507757	0.880247
rs2073529	6	26375159	A	G	0.06058	0.08688	0.00251781	0.662171	0.499932	0.87706
rs1985732	6	26376161	A	G	0.0635	0.09091	0.00190336	0.660442	0.501161	0.870346
rs9295750	6	27784428	A	G	0.04605	0.06856	0.00701893	0.628703	0.454973	0.868771
rs9461416	6	27825860	G	A	0.04599	0.06848	0.00697304	0.628571	0.454889	0.868566
rs9468252	6	27870772	A	G	0.1129	0.1552	0.00936507	0.671784	0.540903	0.834335
rs9380051	6	28064091	T	C	0.1241	0.1541	0.00591544	0.773027	0.626468	0.953872
rs4713139	6	28092685	C	T	0.1237	0.1541	0.00545254	0.770469	0.624207	0.951002
rs4713140	6	28097193	G	A	0.1241	0.1541	0.00591544	0.773027	0.626468	0.953872
rs3757188	6	28107357	T	C	0.1241	0.1543	0.00558177	0.771888	0.625528	0.952492
rs9393902	6	28137730	A	G	0.1241	0.1541	0.00591544	0.773027	0.626468	0.953872
rs9380064	6	28143118	A	G	0.127	0.1541	0.00782107	0.793651	0.643844	0.978315
rs735765	6	28170297	G	A	0.1294	0.1558	0.00912167	0.799912	0.649826	0.984662
rs16894106	6	28400339	G	A	0.1328	0.1623	0.00735184	0.794546	0.646779	0.976072
rs13190937	6	28411244	G	A	0.1336	0.1623	0.00865625	0.799561	0.651009	0.982011
rs9357072	6	28676458	G	T	0.07526	0.04893	0.00619964	1.56692	1.15557	2.12471
rs3129795	6	28984755	G	T	0.08978	0.1353	0.00229872	0.625129	0.494683	0.789973
rs16894557	6	28999826	G	A	0.281	0.3253	0.00763524	0.806634	0.685977	0.948514
rs16867628	6	29266497	G	A	0.2912	0.3408	0.003604	0.793024	0.676731	0.929301
rs16894898	6	29395057	T	C	0.1131	0.121	0.00185043	0.924226	0.740702	1.15322
rs16894908	6	29402435	C	T	0.1146	0.1216	0.0012676	0.932188	0.747577	1.16239
rs2074465	6	29408476	A	G	0.1131	0.121	0.00185043	0.924226	0.740702	1.15322
[truncated: 4,673 more rows]
